# Supplementary material for: Dataset showing the abundance and distribution of benthic foraminifera in relation to marine sediment parameters from western Arabian Gulf
Source: Data Brief. 2019 Dec 17;28:105014. doi: 10.1016/j.dib.2019.105014 (PMC6948127; doi:10.1016/j.dib.2019.105014)
Supplement: Multimedia component 1 [file mmc1.xlsx]

## Sheet: Appendix 1-1
	Location Data
Stations	LONGITUDE	LATITUDE
S05F_01	49.1245	28.3905
S05F_02	49.2273	28.4616
S05F_03	49.5212	28.362
S05F_04	49.6388	28.4196
S05F_05	28.3751	49.5324
S05F_06	49.0796	28.1232
S05F_07	49.4047	28.6888
S05F_08	49.3089	28.5283
S05F_09	49.4481	28.3881
S05F_10	49.1219	27.8156
S05F_11	49.2231	27.7023
S05F_12	49.3369	27.6186
S05F_13	49.7598	28.0443
S05F_14	49.9038	27.9275
S05F_15	28.1647	49.917
S05F_16	49.8032	28.2801
S05F_17	49.9095	28.0124
S05F_18	49.5179	27.5263
S05F_19	49.8032	27.5339
S05F_20	50.1523	27.7107
S05F_21	50.0321	27.8281
S05F_22	49.899	27.7079
S05F_23	49.8289	27.1891
S05F_24	49.7354	27.2659
S05F_25	50.0629	27.6203
S05F_26	50.3162	27.4432
S05F_27	49.8336	27.4361
S05F_28	50.4793	27.0109
S05F_29	50.626	26.9867
S05F_30	50.326	26.9996
