# Supplementary material for: Dataset showing the abundance and distribution of benthic foraminifera in relation to marine sediment parameters from western Arabian Gulf
Source: Data Brief. 2019 Dec 17;28:105014. doi: 10.1016/j.dib.2019.105014 (PMC6948127; doi:10.1016/j.dib.2019.105014)
Supplement: Multimedia component 2 [file mmc2.xlsx]

## Sheet: Appendix 1-2
	Diversity Indices
Stations	Taxa_S	Dominance_D	Shannon_H	Evenness_e^H/S	Equitability_J	% Deformed
S05F_01	49	0.05174	3.327	0.5683	0.8548	1.97368
S05F_02	54	0.04276	3.49	0.6071	0.8749	1.74129
S05F_03	60	0.03451	3.676	0.6583	0.8979	0.980392
S05F_04	52	0.03467	3.617	0.7161	0.9155	3.27869
S05F_05	62	0.02969	3.762	0.6942	0.9116
S05F_06	55	0.03681	3.629	0.685	0.9056	2.05479
S05F_07	63	0.03049	3.782	0.6972	0.9129	1.61812
S05F_08	57	0.04097	3.494	0.5774	0.8642	4.21456
S05F_09	43	0.05233	3.274	0.6146	0.8706	4.83871
S05F_10	39	0.07607	2.94	0.485	0.8025	4.85437
S05F_11	50	0.05241	3.302	0.5433	0.844	3.93487
S05F_12	17	0.1054	2.549	0.7529	0.8998	4.54545
S05F_13	83	0.05341	3.611	0.4457	0.8171	0.476948
S05F_14	57	0.04857	3.45	0.5529	0.8534	4.60526
S05F_15	58	0.04542	3.502	0.5719	0.8624
S05F_16	76	0.03064	3.832	0.6072	0.8848	3.05085
S05F_17	53	0.03873	3.527	0.6418	0.8883	2.14724
S05F_18	43	0.08356	3.086	0.5091	0.8205	5.33333
S05F_19	47	0.1547	2.624	0.2935	0.6816	0.921659
S05F_20	52	0.0725	3.265	0.5033	0.8263	1.91083
S05F_21	42	0.04913	3.289	0.6387	0.88	2.04082
S05F_22	62	0.04942	3.46	0.5134	0.8385	2.79805
S05F_23	47	0.1028	2.911	0.3911	0.7562	3.91705
S05F_24	63	0.05816	3.474	0.5124	0.8386	3.95137
S05F_25	30	0.08791	2.831	0.5653	0.8323	3.00752
S05F_26	60	0.04074	3.565	0.5887	0.8706	2.39362
S05F_27	72	0.03306	3.793	0.6162	0.8868	2.63158
S05F_28	79	0.03114	3.863	0.6024	0.884	1.68675
S05F_29	62	0.03684	3.656	0.6242	0.8858	2.14067
S05F_30	70	0.03245	3.781	0.6264	0.8899	2.8169
