# Supplementary material for: Dataset showing the abundance and distribution of benthic foraminifera in relation to marine sediment parameters from western Arabian Gulf
Source: Data Brief. 2019 Dec 17;28:105014. doi: 10.1016/j.dib.2019.105014 (PMC6948127; doi:10.1016/j.dib.2019.105014)
Supplement: Multimedia component 3 [file mmc3.xlsx]

## Sheet: Appendix 1-3
	Measured Elemental Data (mg/kg)
Stations	Al	As	Cd	Co	Cr	Cu	Fe	Hg	Li	Mn	Mo	Ni	Pb	V	Zn
S05F_01	11943.1	1.41419	< 0.1	7.36325	39.7091	12.7581	9725.16	0.136018	18.6037	284.085	< 0.5	75.8735	3.75751	22.0644	24.2653
S05F_02	10553.1	1.62512	< 0.1	7.41234	35.9428	11.1839	8865.17	0.165479	16.7239	303.845	< 0.5	55.855	5.16141	19.7701	23.7398
S05F_03	5728.11	5.43145	0.0705829	4.04628	21.7101	5.9151	6465.16	0.0363492	10.312	184.085	< 0.5	28.8021	3.41967	16.4996	12.648
S05F_04	4467.61	5.55609	0.0842441	3.21879	17.5928	4.6523	5165.16	0.124414	7.87051	170.269	< 0.5	22.449	3.37462	14.5687	10.6224
S05F_06	3747.22	1.74017	0	2.85063	14.2151	5.36263	3750.03	0.0179605	8.58424	113.803	0	36.4805	1.97072	9.06305	7.3852
S05F_07	9913.72	1.4094	0	6.74264	38.3074	12.4488	9033.02	0.0754256	16.5523	253.949	0	65.7159	2.80405	21.4317	21.5434
S05F_08	8468.72	1.83605	0	6.56732	34.1399	10.5631	8303.02	0.0456858	14.6802	243.783	0	57.9773	2.9542	19.0937	19.727
S05F_09	9143.72	1.7162	0	6.86185	36.7126	11.4505	8783.02	0.0497683	15.4602	249.413	0	62.8892	2.89414	20.4772	21.6862
S05F_10	4985.72	6.02109	0	2.47896	17.5752	7.89249	4825.52	0.0478347	7.5507	95.2946	0	59.8772	2.48123	15.3152	11.773
S05F_11	4688.22	2.60786	0	2.32468	17.0336	6.2884	4144.02	0.0295963	7.24649	89.4552	0	66.411	1.61787	12.5131	9.19643
S05F_12	1587.65	3.51811	0	0.752548	6.58884	1.86666	1428.33	0.0191289	3.9357	21.9778	0	6.66547	1.46657	8.25444	2.7982
S05F_13	9393.72	1.13615	0	6.09046	37.2743	11.7363	8318.02	0.0380561	14.9727	229.81	0	65.2062	2.44369	19.9956	22.3138
S05F_14	9058.72	1.16012	0	5.79593	36.2312	11.3439	8048.02	0.0336116	14.6061	222.458	0	62.1015	2.3461	19.2732	20.4566
S05F_15	8223.72	1.83605	0	6.47616	29.3957	8.51536	8438.02	0.02	13.709	254.888	0	51.8142	3.41216	16.3748	16.1301
S05F_16	7378.72	1.77852	0	6.20266	26.9082	7.72184	7758.02	0.0143119	12.4805	239.872	0	46.4991	3.68994	15.3984	14.9413
S05F_17	7803.72	1.67785	0	6.36396	28.0416	7.87969	8048.02	0.021321	12.7184	247.172	0	47.412	3.6524	16.2785	16.7934
S05F_18	3135.37	3.49952	0	1.76367	10.0953	4.9808	3305.86	0.00944663	7.68916	85.8785	0	55.7831	1.86562	6.56743	4.52296
S05F_19	5578.87	1.4046	0	2.17041	15.8626	7.80077	4208.36	0.0206894	8.8709	93.1778	0	68.6191	1.42267	10.1926	8.31378
S05F_20	8228.87	2.1908	0	5.5014	27.8285	9.20435	7529.36	0.0301805	14.3506	238.12	0	54.5783	4.23048	15.8625	15.926
S05F_21	8483.87	2.0326	0	5.8871	28.5055	8.90145	7754.36	0.0163012	14.6782	231.238	0	54.1149	4.17793	16.4317	15.9056
S05F_22	9488.87	1.81687	0	5.49439	30.2558	11.2009	7834.36	0.0219855	16.2149	236.035	0	66.3948	3.26952	17.1935	17.9362
S05F_23	6145.44	0	0.115207	3.80079	21.7083	8.92383	5070.67	0.0183264	_	89.7212	0	29.7386	2.3	12.4054	12.9412
S05F_24	6572.71	0.519211	0.184332	3.86632	23.4393	9.69885	5431.54	0.0164076	_	93.0454	0	31.634	2.75	13.5135	23.4118
S05F_25	8203.72	1.44775	0	4.54067	25.6143	12.6877	7018.02	0.0516586	13.241	155.253	0	74.6594	2.49625	14.4483	17.727
S05F_26	8458.72	1.27037	0	4.36536	25.6344	13.3148	6953.02	0.0479064	13.9197	156.765	0	75.7252	2.27853	14.3126	16.6964
S05F_27	8728.72	1.27996	0	4.36536	25.9253	13.7073	7088.03	0.0455617	14.0328	155.409	0	76.0496	2.13589	14.7242	19.2321
S05F_28	2993.72	14.2186	0.113843	1.8338	12.2041	3.87799	6303.02	0.0150988	9.20047	108.12	0	32.7363	2.91667	14.3564	6.3648
S05F_29	4130.22	3.13519	0.068306	2.87167	13.5883	5.24744	4494.02	0.0177851	10.1248	118.392	0	43.2322	2.2485	8.13485	8.32908
S05F_30	2290.22	8.22627	0.0728597	2.10729	9.51605	2.95648	4520.02	0.0199385	7.92512	94.9296	0	34.5204	2.78904	8.55079	5.98214
