# Supplementary material for: Dataset showing the abundance and distribution of benthic foraminifera in relation to marine sediment parameters from western Arabian Gulf
Source: Data Brief. 2019 Dec 17;28:105014. doi: 10.1016/j.dib.2019.105014 (PMC6948127; doi:10.1016/j.dib.2019.105014)
Supplement: Multimedia component 4 [file mmc4.xlsx]

## Sheet: Appendix 1-4 
Name	Authority	class	order	family	genus	S05F_01	S05F_02	S05F_03	S05F_04	S05F_05	S05F_06	S05F_07	S05F_08	S05F_09	S05F_10	S05F_11	S05F_12	S05F_13	S05F_14	S05F_15	S05F_16	S05F_17	S05F_18	S05F_19	S05F_20	S05F_21	S05F_22	S05F_23	S05F_24	S05F_25	S05F_26	S05F_27	S05F_28	S05F_29	S05F_30	sum
Quinqueloculina schlumbergeri	(Wiesner, 1923)	Tubothalamea	Miliolida	Hauerinidae	Quinqueloculina	27	46	15	6	13	6		41	32	52	98		36	9	1	10		70	25	102	8	50	23	35	19		40		13		777
Miliolinella sp. 3	Wiesner, 1931	Tubothalamea	Miliolida	Hauerinidae	Miliolinella		9	6	8		15	4	5			9		102	28	4	5	13	2	224	8	2	115	111	23	8	22		12	19	9	763
Cristatavultus milletti	(Heron-Allen & Earland, 1915)	Globothalamea	Rotaliida	Elphidiidae	Elphidium	10	23	15	15	19	14	12	24	12	61	45		9	23	23	44	18	3		9	18	53		2	9	39		36	31	24	591
Asterorotalia dentata		Globothalamea	Rotaliida	Ammoniidae	Asterorotalia	28	25	38	19	14	34	26	46	41				3	18	27	31	19		1	13	21	26	1	1	6	22	14	20	16	29	539
Triloculina tricarinata	d'Orbigny in Deshayes, 1832	Tubothalamea	Miliolida	Hauerinidae	Triloculina	14	20	9	5	8	8	10	23	8	32	38	3	21		18	10	10	12	12	42	12	21	18	6	26	15	29	17	11	9	467
Bulimina sp. 2	d'Orbigny, 1826	Globothalamea	Rotaliida	Buliminidae	Bulimina	9	5	6	9	16	1	7	30	9		1		20	15	11	22	8		33	4	5	46	18	2	6	19	9	2	26	9	348
Loxostomina costulata	(Cushman, 1922)	Globothalamea	Rotaliida	Bolivinitidae	Loxostomina	7		7		6	3		3		1			66	7	12	19		3	39	4	9	59	59	6						5	315
Spiroloculina sp. 2	d'Orbigny, 1826	Tubothalamea	Miliolida	Spiroloculinidae	Spiroloculina			22	5	6	13	1	23							50		31		24	12	23	51					14	31			306
Quinqueloculina impressa	Terquem, 1874	Tubothalamea	Miliolida	Hauerinidae	Quinqueloculina	16	6	5	16	12	8	5	8	4	9	15		2	40	2	13	15		6	6	1	15	1		10	8	7	5	8	11	254
Hanzawaia cf. H. nipponica	Asano, 1944	Globothalamea	Rotaliida	Anomalinidae	Hanzawaia		4	20	15	9	2	7	7	2				2	2	24	24	8	1	1	19	6	6		7		14	17	15	3	3	218
Haynesina depressula	(Walker & Jacob, 1798)	Globothalamea	Rotaliida	Nonionidae	Nonion			4	5	5	2			3	14	28					19			92		2	18	7	7					2		208
Cibicides cf. C. tabaensis	Perelis & Reiss, 1975	Globothalamea	Rotaliida	Cibicididae	Cibicides	2	3	7	3	6	5	8								5	30	14			23	21	4		6			6	15	13	20	191
Hanzawaia sp. 1	Asano, 1944	Globothalamea	Rotaliida	Anomalinidae	Hanzawaia		3	18	3	18		6	4	10				4		28	26	20			10	8	4					3	5	8	12	190
Quinqueloculina sp. 9	d'Orbigny, 1826	Tubothalamea	Miliolida	Hauerinidae	Quinqueloculina	5	9	14	4	1	5	2	15	13			2	13	6	14	9	14			5	5	17	4	9		3	14		5	2	190
Cibicides cf. C. phillipensis	Collins, 1974	Globothalamea	Rotaliida	Cibicididae	Cibicides	2	20	22	10		7	18		53						8	10	1						3			6	3	8	4	3	178
Sigmoilopsis sp. 1	Finlay, 1947	Tubothalamea	Miliolida	Hauerinidae	Sigmoilopsis	16	2		7	1			10	29					6	3	5				10	10					27	7	6		23	162
Hanzawaia sp. 2	Asano, 1944	Globothalamea	Rotaliida	Anomalinidae	Hanzawaia		2	2	2	12		4	8	20		1				12	40	11										21	15	10		160
Quinqueloculina cf. Q. distorqueata	(Cushman, 1954)	Tubothalamea	Miliolida	Hauerinidae	Quinqueloculina	15	17	2			12	6	17				2		5	5			7	36				23	7			4			1	159
Quinqueloculina agglutinans	d'Orbigny, 1839	Tubothalamea	Miliolida	Hauerinidae	Quinqueloculina			20	4	9		3	7	8				2							15	7	6	8	8	6	16	17	11		10	157
Triloculina trigonula	(Lamarck, 1804)	Tubothalamea	Miliolida	Hauerinidae	Triloculina					7	1				32	40		12			18		8	4			10	12	3		8				2	157
Ammonia tepida	(Cushman, 1926)	Globothalamea	Rotaliida	Ammoniidae	Ammonia	4								5	48	47			13	8					5						7		6		1	144
Triloculina elongotricarinata	Debenay, 2013	Tubothalamea	Miliolida	Hauerinidae	Triloculina	2	6	6	3	1	2	4		2	1	15		9		3		4	2				33	19	3		6	10	1	4	2	138
Spiroloculina sp. 1	d'Orbigny, 1826	Tubothalamea	Miliolida	Spiroloculinidae	Spiroloculina	5	20			18						12								4				20		4		16		12	14	125
Asterorotalia gaimardii	Hofker, 1950	Globothalamea	Rotaliida	Ammoniidae	Asterorotalia	5	11	9			10	18		11				3	3	6		2		7	3	8	3	1	1	1	3	5	10	3		123
Cibicides sp. 1	Montfort, 1808	Globothalamea	Rotaliida	Cibicididae	Cibicides			8	2	5			11							10	2	1			28	17						4	15	15	1	119
Asterorotalia sp. 2	Hofker, 1950	Globothalamea	Rotaliida	Ammoniidae	Asterorotalia	8		8	6	8	10	9	33	8				3				2					7					1	6	5		114
Quinqueloculina sp. 1	d'Orbigny, 1826	Tubothalamea	Miliolida	Hauerinidae	Quinqueloculina													35				9		31			23		8		2			2		110
Quinqueloculina stalkeri	Loeblich & Tappan, 1953	Tubothalamea	Miliolida	Hauerinidae	Quinqueloculina	8	7	2		24			5							10				3	3	1	19	13	4			3			3	105
Spiroloculina cf. S. depressa	d'Orbigny, 1826	Tubothalamea	Miliolida	Spiroloculinidae	Spiroloculina	4	14		1		3	6	14	8	4	3		4		6		9	8		10			6				1	2			103
Adelosina sp. 3	d'Orbigny, 1826	Tubothalamea	Miliolida	Cribrolinoididae	Adelosina	5	10	4	3		13	6			9	18		1		1	1	1	2		8	6	5		3			4	2			102
Spiroloculina regularis	Cushman & Todd, 1944	Tubothalamea	Miliolida	Spiroloculinidae	Spiroloculina	2		4					24		20	13			6					6			19	6				1		1		102
Textularia cf. T. foliacea	Heron-Allen & Earland, 1915	Globothalamea	Textulariida	Textulariidae	Textularia	4	3	15		5	10		19	12				2		5									3		12					90
Ammonia cf. A. aberdoveyensis	Haynes, 1973	Globothalamea	Rotaliida	Ammoniidae	Ammonia				8	5		5				20					12	8		3					3				12		10	86
Cancris cf. C oblongus	(Williamson, 1858)	Globothalamea	Rotaliida	Cancrisidae	Cancris			2	3	8		7	6					7	2	1	8						18	3				3	10			78
Challengerella sp. 1	Billman, Hottinger & Oesterle, 1980	Globothalamea	Rotaliida	Ammoniidae	Challengerella				1			2	26	22							10		1								2	2	4		8	78
Spiroloculina excavata	d'Orbigny, 1846	Tubothalamea	Miliolida	Spiroloculinidae	Spiroloculina						8		20			12		10	14						14											78
Sahulia barkeri	(Hofker, 1978)	Globothalamea	Textulariida	Textulariidae	Sahulia		4	10	1	2	2	4	3	6						4	4	6	5		8	7	1					4	2		4	77
Naxotia attenuata	(Cushman & Todd, 1944)	Tubothalamea	Miliolida	Spiroloculinidae	Spiroloculina	37	23		11	2		1																								74
Spiroloculina rotunda	d'Orbigny, 1826	Tubothalamea	Miliolida	Spiroloculinidae	Spiroloculina	2	7				10	2			20	29		2									2									74
Ammonia cf. A. parkinsoniana	(d'Orbigny, 1839)	Globothalamea	Rotaliida	Ammoniidae	Ammonia					4						68																				72
Rosalina sp. 6	d'Orbigny, 1826	Globothalamea	Rotaliida	Rosalinidae	Rosalina																		8		4				57			3				72
Cibicides cf. C. refulgens	Montfort, 1808	Globothalamea	Rotaliida	Cibicididae	Cibicides		7		4			12								7		15									4	10	2		7	68
Textularia foliacea	Heron-Allen & Earland, 1915	Globothalamea	Textulariida	Textulariidae	Textularia				5			11											11		15	5		4		2		7		4		64
Siphonaperta sp. 1	Vella, 1957	Tubothalamea	Miliolida	Hauerinidae	Siphonaperta	14	18		3		7	10		10																						62
Pseudomassilina australis	(Cushman, 1932)	Tubothalamea	Miliolida	Hauerinidae	Pseudomassilina										17	31	1	1	1				1		1				8							61
Textularia conica	Ehrenberg, 1840	Globothalamea	Textulariida	Textulariidae	Textularia		3		8	3	7	3		6				2			2		2			5					7	2	8	2		60
Elphidium macellum	(Fichtel & Moll, 1798)	Globothalamea	Rotaliida	Elphidiidae	Elphidium					4					11	2		10				6		8				5					4	4	4	58
Nonion sp. 1	Montfort, 1808	Globothalamea	Rotaliida	Nonionidae	Nonion			2								12				2	10			8				18		2	4					58
Sigmoilopsis sp. 2	Finlay, 1947	Tubothalamea	Miliolida	Hauerinidae	Sigmoilopsis			5											4			11						1			23	5	4		5	58
Spiroloculina subimpressa	Parr, 1950	Tubothalamea	Miliolida	Spiroloculinidae	Spiroloculina									12	7		1	17			4		15													56
Textularia pala	Cžjžek, 1848	Globothalamea	Textulariida	Textulariidae	Textularia	1		9	3	2		4							10	5	10														12	56
Biloculinella inflata	(Wright, 1902)	Tubothalamea	Miliolida	Hauerinidae	Biloculinella								1	4				3	1	6	3	4		1	1		12	3	2	10	2	1	1			55
Adelosina sp.4	d'Orbigny, 1826	Tubothalamea	Miliolida	Cribrolinoididae	Adelosina	4	12		3		3					1		2			1	1	15	3	1		1	2	2			1	1			53
Spiroloculina sp. 3	d'Orbigny, 1826	Tubothalamea	Miliolida	Spiroloculinidae	Spiroloculina						6	2	2	8		7		2			8		6								6			6		53
Spiroloculina sp. 4	d'Orbigny, 1826	Tubothalamea	Miliolida	Spiroloculinidae	Spiroloculina						5			2	7	5			8		12										14					53
Spiroloculina sp. 5	d'Orbigny, 1826	Tubothalamea	Miliolida	Spiroloculinidae	Spiroloculina								8						12		20								13							53
Lenticulina sp.	Lamarck, 1804	Foraminifera incertae sedis	Lagenida	Vaginulinidae	Lenticulina	1	2	1			5	1								4			6		11	1			4		2	4	2	5	1	50
Spirotextularia floridana	(Cushman, 1922)	Globothalamea	Lituolida	Spiroplectamminidae	Spirotextularia		3	4	2		1	2	9	6								2			4							5	3		9	50
Spiroloculina indica	Cushman & Todd, 1944	Tubothalamea	Miliolida	Spiroloculinidae	Spiroloculina			12		12	7	10							4															2		47
Hanzawaia asterizans	(Fichtel & Moll, 1798)	Globothalamea	Rotaliida	Nonionidae	Nonion				4	10		6	5					10	6					2				2								45
Pyrgo sp 1	Defrance, 1824	Tubothalamea	Miliolida	Hauerinidae	Pyrgo												2	1					19		2		6		13		1				1	45
Pyrgo sarsi	(Schlumberger, 1891)	Tubothalamea	Miliolida	Hauerinidae	Pyrgo									2					1	4	5	2			3	1	12	2		2		2	3	2	2	43
Bolivina striatula	Cushman, 1922	Globothalamea	Rotaliida	Bolivinitidae	Brizalina					21			1					1						3			3			1	5		3	2	2	42
Quinqueloculina seminula	(Linnaeus, 1758)	Tubothalamea	Miliolida	Hauerinidae	Quinqueloculina										16	24								2												42
Ammonia cf. A. convexa	(Collins, 1958)	Globothalamea	Rotaliida	Ammoniidae	Ammonia		3	2	2	5			16																		4	6	2			40
Nouria polymorphinoides	Heron-Allen & Earland, 1914	Globothalamea	Lituolida	Nouriidae	Nouria													2	2				29				2		2			3				40
Spiroloculina elegantissima	Said, 1949	Tubothalamea	Miliolida	Spiroloculinidae	Spiroloculina			2											1	1	4				6	4	7	1			4	3	1	5	1	40
Clavulina sp.	d'Orbigny, 1826	Globothalamea	Textulariida	Valvulinidae	Clavulina											27													1				3	7		38
Cancris bubnanensis	(McCulloch, 1977)	Globothalamea	Rotaliida	Cancrisidae	Cancris		2	2	1	2		2		6							5	4				4					2	3			4	37
Asterorotalia pulchella	(d'Orbigny, 1839)	Globothalamea	Rotaliida	Ammoniidae	Asterorotalia	1	3	2			2	1									5				3	9	7					1		2		36
Sahulia sp. 1	Loeblich & Tappan, 1985	Globothalamea	Textulariida	Textulariidae	Sahulia		2	4	2			2		3				2		5	3	3	3		3	1							2		1	36
Cibicides sp. 2	Montfort, 1808	Globothalamea	Rotaliida	Cibicididae	Cibicides				5											15	8				7											35
Cibicidoides lobatulus	(Walker & Jacob, 1878)	Globothalamea	Rotaliida	Cibicididae	Lobatula		1	3	5	3	2	2							1				3		5	1							5		4	35
Millettiana millettii	(Heron-Allen & Earland, 1915)	Globothalamea	Rotaliida	Cymbaloporidae	Millettiana		3		1	11		4	4					2	3					6			1									35
Quinqueloculina crassicarinata	Collins, 1958	Tubothalamea	Miliolida	Hauerinidae	Quinqueloculina	1		1	2	1	1							2	2	1	2	3			1		2		8			2	1	4	1	35
Triloculina plicata	Terquem, 1878	Tubothalamea	Miliolida	Hauerinidae	Triloculina										3	2		8						5					7		3	5		2		35
Cancris sp. 1	Montfort, 1808	Globothalamea	Rotaliida	Cancrisidae	Cancris					15											2						12						5			34
Operculina sp. 2	d'Orbigny, 1826	Globothalamea	Rotaliida	Nummulitidae	Operculina													2						11			9	4			2		5			33
Triloculina serrulata	McCulloch, 1977	Tubothalamea	Miliolida	Hauerinidae	Triloculina										4	4		8					10						5				1		1	33
Ammonia aoteana	(Finlay, 1940)	Globothalamea	Rotaliida	Ammoniidae	Ammonia																					3	11	3		2	5	4		4		32
Cibicides sp. 3	Montfort, 1808	Globothalamea	Rotaliida	Cibicididae	Cibicides		3				3	2								8	5	4													7	32
Sigmavirgulina sp. 1	Loeblich & Tappan, 1957	Globothalamea	Rotaliida	Bolivinitidae	Sigmavirgulina		1		1					1						2	3		2		2				4		1	4	2	4	4	31
Siphotextularia affinis	(Fornasini, 1883)	Globothalamea	Textulariida	Textulariidae	Siphotextularia									2							1	9					2				5		3	5	4	31
Adelosina sp.5	d'Orbigny, 1826	Tubothalamea	Miliolida	Cribrolinoididae	Adelosina								3		6	3		1	3	3	1	1	3		2				1			1	1		1	30
Spiroloculina pulchella	d'Orbigny in Fornasini, 1904	Tubothalamea	Miliolida	Spiroloculinidae	Spiroloculina			6		1																	21							2		30
Challengerella persica	Billman, Hottinger & Oesterle, 1980	Globothalamea	Rotaliida	Ammoniidae	Challengerella									28																						28
Elphidium neosimplex	McCulloch, 1977	Globothalamea	Rotaliida	Elphidiidae	Elphidium	5		1							2				8								12									28
Elphidium craticulatum	(Fichtel & Moll, 1798)	Globothalamea	Rotaliida	Elphidiidae	Elphidium										4	14		1					1					3	2			2				27
Guttulina yamazakii	Cushman & Ozawa, 1930	Foraminifera incertae sedis	Lagenida	Polymorphinidae	Guttulina								5								9	2					4							2	5	27
Pyramidulina sp.	Fornasini, 1894	Foraminifera incertae sedis	Lagenida	Nodosariidae	Pyramidulina			4		2	1										3	4			3		8			1			1			27
Quinqueloculina sp. 13	d'Orbigny, 1826	Tubothalamea	Miliolida	Hauerinidae	Quinqueloculina					4						2		10							9							2				27
Siphonaperta horrida	(Cushman, 1947)	Tubothalamea	Miliolida	Hauerinidae	Siphonaperta			20				4								2										1						27
Bulimina biserialis	Millett, 1900	Globothalamea	Rotaliida	Buliminidae	Bulimina					3			1					2	2	1	1			4			2			2	3		2		3	26
Sigmoilopsis elliptica	(Galloway & Wissler, 1927)	Tubothalamea	Miliolida	Hauerinidae	Sigmoilopsis	1												21	3																	25
Adelosina mediterrranensis	(Le Calvez & Le Calvez, 1958)	Tubothalamea	Miliolida	Cribrolinoididae	Adelosina		1					1			1	5	2						8				1		2		1	1	1			24
Adelosina sp. 2	d'Orbigny, 1826	Tubothalamea	Miliolida	Cribrolinoididae	Adelosina		4	3	2						2						4				2	1			5			1				24
Ammonia cf. A. faceta	He, Hu & Wang, 1965	Globothalamea	Rotaliida	Ammoniidae	Ammonia			3		4	1							4			8												4			24
Quinqueloculina rebeccae	Vella, 1957	Tubothalamea	Miliolida	Hauerinidae	Quinqueloculina	1				3		2	1											4								13				24
Quinqueloculina sp. 15	d'Orbigny, 1826	Tubothalamea	Miliolida	Hauerinidae	Quinqueloculina													18														2		1	2	23
Rosalina pellucida	(Said, 1949)	Globothalamea	Rotaliida	Rosalinidae	Rosalina						1							1		1	3			2	1	1		3	1			5	1	2	1	23
Pyrgo phlegeri	Andersen, 1961	Tubothalamea	Miliolida	Hauerinidae	Pyrgo		1		1			1																			7	3	4	5		22
Adelosina carinatastriata	(Wiesner, 1923)	Tubothalamea	Miliolida	Hauerinidae	Quinqueloculina																	3	2			1	4	10	1							21
Cribroelphidium gerthi	(Voorthuysen, 1957)	Globothalamea	Rotaliida	Elphidiidae	Elphidium																					2					1	16			2	21
Elphidium advenum	(Cushman, 1922)	Globothalamea	Rotaliida	Elphidiidae	Elphidium										5	5				3	7											1				21
Sahulia sp. 2	Loeblich & Tappan, 1985	Globothalamea	Textulariida	Textulariidae	Sahulia			1	2			2		4							2	2	1			2			2						3	21
Sigmamiliolinella sp	Zheng, 1988	Tubothalamea	Miliolida	Hauerinidae	Sigmamiliolinella																											5	8	8		21
Sigmavirgulina sp. 2	Loeblich & Tappan, 1957	Globothalamea	Rotaliida	Bolivinitidae	Sigmavirgulina					2								6	2	1	4		1								1	3		1		21
Sigmoilopsis sp. 3	Finlay, 1947	Tubothalamea	Miliolida	Hauerinidae	Sigmoilopsis						5																						12		4	21
Textularia cf. T. conica	Ehrenberg, 1840	Globothalamea	Textulariida	Textulariidae	Textularia															4											10		7			21
Cancris auricula	(Fichtel & Moll, 1798)	Globothalamea	Rotaliida	Cancrisidae	Cancris	1							4												4				1	2			3	5		20
Textularia bocki	Höglund, 1947	Globothalamea	Textulariida	Textulariidae	Textularia					5					2	4	1				8															20
Adelosina sp. 7	d'Orbigny, 1826	Tubothalamea	Miliolida	Cribrolinoididae	Adelosina	1	5				5	1	5												1				1							19
Elphidiononion poeyanum	(d'Orbigny, 1839)	Globothalamea	Rotaliida	Elphidiidae	Elphidium											12		7																		19
Porosononion sp. 1	Putrya in Voloshinova, 1958	Globothalamea	Rotaliida	Elphidiidae	Porosononion											18															1					19
Quinqueloculina sp. 10	d'Orbigny, 1826	Tubothalamea	Miliolida	Hauerinidae	Quinqueloculina		1	2		2		2	1				2		2	1			4								1				1	19
Rosalina bradyi	(Cushman, 1915)	Globothalamea	Rotaliida	Rosalinidae	Rosalina	1												9									9									19
Textularia sp. 6	Defrance, 1824	Globothalamea	Textulariida	Textulariidae	Textularia									17									2													19
Adelosina pulchella	(d'Orbigny, 1826)	Tubothalamea	Miliolida	Cribrolinoididae	Adelosina					5			2																3		2	3			3	18
Bulimina cf. B. marginata	d'Orbigny, 1826	Globothalamea	Rotaliida	Buliminidae	Bulimina			2		2			1						3			1		3			2						1		3	18
Massilina laevigata	(Cushman & Todd, 1944)	Tubothalamea	Miliolida	Spiroloculinidae	Spiroloculina		7	3								2					6															18
Rosalina sp. 1	d'Orbigny, 1826	Globothalamea	Rotaliida	Rosalinidae	Rosalina						1							3			4			4		1			1				1	2	1	18
Pyrgo oblonga	(d'Orbigny, 1839)	Tubothalamea	Miliolida	Hauerinidae	Pyrgo			3		2										3	1				2	2						3			1	17
Rosalina adhaerens		Globothalamea	Rotaliida	Rosalinidae	Rosalina													8			2						7									17
Textularia sp. 1	Defrance, 1824	Globothalamea	Textulariida	Textulariidae	Textularia			3														2			12											17
Nonionella cf. N. iridea	Heron-Allen & Earland, 1932	Globothalamea	Rotaliida	Nonionidae	Nonionella											8		4									4									16
Quinqueloculina sp. 12	d'Orbigny, 1826	Tubothalamea	Miliolida	Hauerinidae	Quinqueloculina										1					3									8				3			15
Quinqueloculina sp. 14	d'Orbigny, 1826	Tubothalamea	Miliolida	Hauerinidae	Quinqueloculina					1						1		12										1								15
Sigmoilopsis sp. 4	Finlay, 1947	Tubothalamea	Miliolida	Hauerinidae	Sigmoilopsis																												4	10	1	15
Adelosina longirostra	(d'Orbigny, 1826)	Tubothalamea	Miliolida	Cribrolinoididae	Adelosina		2					1					2						6		1				2							14
Bolivina plicata	d'Orbigny, 1839	Globothalamea	Rotaliida	Bolivinitidae	Bolivina																6						2						2	2	2	14
Quinqueloculina sp. 7	d'Orbigny, 1826	Tubothalamea	Miliolida	Hauerinidae	Quinqueloculina											14																				14
Siphonaperta pittensis	(Albani, 1974)	Tubothalamea	Miliolida	Hauerinidae	Siphonaperta							6									8															14
Spiroloculina nummiformis	Said, 1949	Tubothalamea	Miliolida	Spiroloculinidae	Spiroloculina																		5		2			3	1			2		1		14
Textularia cushmani	Said, 1949	Globothalamea	Textulariida	Textulariidae	Textularia	8	2					3											1													14
Adelosina sp. 1	d'Orbigny, 1826	Tubothalamea	Miliolida	Cribrolinoididae	Adelosina		1	3	1		2	1								1						1		1	2							13
Cancris cf. C bubnanensis	(McCulloch, 1977)	Globothalamea	Rotaliida	Cancrisidae	Cancris				2	2											2					2						2	2		1	13
Rosalina sp. 2	d'Orbigny, 1826	Globothalamea	Rotaliida	Rosalinidae	Rosalina		1											1	3					6									1		1	13
Rosalina sp. 3	d'Orbigny, 1826	Globothalamea	Rotaliida	Rosalinidae	Rosalina	1								1				4	4					2									1			13
Sahulia cf. S barkeri	(Hofker, 1978)	Globothalamea	Textulariida	Textulariidae	Sahulia		3	2													4					1			3							13
Adelosina sp. 6	d'Orbigny, 1826	Tubothalamea	Miliolida	Cribrolinoididae	Adelosina	2					6							2	1														1			12
Ammonia sp	Brünnich, 1772	Globothalamea	Rotaliida	Ammoniidae	Ammonia				1		2				1	8																				12
Quinqueloculina sp. 21	d'Orbigny, 1826	Tubothalamea	Miliolida	Hauerinidae	Quinqueloculina																		1						1			10				12
Miliolinella fichteliana	(d'Orbigny, 1839)	Tubothalamea	Miliolida	Hauerinidae	Triloculina											3	7															1				11
Operculina ammonoides	Sidebottom, 1918	Globothalamea	Rotaliida	Nummulitidae	Operculina																		5						3			3				11
Quinqueloculina patagonica	d'Orbigny, 1839	Tubothalamea	Miliolida	Hauerinidae	Quinqueloculina										1		10																			11
Reussella pulchra	Cushman, 1945	Globothalamea	Rotaliida	Reussellidae	Reussella													2			1	1		1			1	1	1			1	1	1		11
Reussella sp. 1	Galloway, 1933	Globothalamea	Rotaliida	Reussellidae	Reussella		1	1			1		2					1	1					1					1					1	1	11
Textularia cf. T. stricta	Cushman, 1911	Globothalamea	Textulariida	Textulariidae	Textularia							2						8		1																11
Fursenkoina sp. 2	Loeblich & Tappan, 1961	Globothalamea	Rotaliida	Bolivinitidae	Fursenkoina																2				1								2		5	10
Gaudryina attenuata	Cushman, 1913	Globothalamea	Lituolida	Verneuilinidae	Gaudryina					4																							3		3	10
Gaudryina convexa	(Karrer, 1864)	Globothalamea	Lituolida	Verneuilinidae	Gaudryina															2													4		4	10
Quinqueloculina erinacea	Mikhalevich, 1976	Tubothalamea	Miliolida	Hauerinidae	Quinqueloculina	10																														10
Quinqueloculina sp. 17	d'Orbigny, 1826	Tubothalamea	Miliolida	Hauerinidae	Quinqueloculina										1			2			3														4	10
Quinqueloculina sp. 19	d'Orbigny, 1826	Tubothalamea	Miliolida	Hauerinidae	Quinqueloculina									1	1			6			1							1								10
Sigmoilopsis cf. S. herzensteini	(Shlumberger, 1894)	Tubothalamea	Miliolida	Hauerinidae	Sigmoilopsis														8											2						10
Wiesnerella auriculata	(Egger, 1893)	Tubothalamea	Miliolida	Fischerinidae	Wiesnerella													8						2												10
Asterorotalia sp. 1	Hofker, 1950	Globothalamea	Rotaliida	Ammoniidae	Asterorotalia		9																													9
Elphidium sp.	Montfort, 1808	Globothalamea	Rotaliida	Elphidiidae	Elphidium	2																		7												9
Sigmavirgulina sp. 3	Loeblich & Tappan, 1957	Globothalamea	Rotaliida	Bolivinitidae	Sigmavirgulina					2											2						4			1						9
Spirillina sp. 1	Ehrenberg, 1843	Tubothalamea	Spirillinida	Spirillinidae	Spirillina													8	1																	9
Cibicidoides sp. 1	Thalmann, 1939	Globothalamea	Rotaliida	Cibicididae	Cibicidoides															1		2													5	8
Elphidium fichtelianum	(d'Orbigny, 1846)	Globothalamea	Rotaliida	Elphidiidae	Elphidium										8																					8
Glandulina cf. G. laevigata	(d'Orbigny, 1826)	Foraminifera incertae sedis	Lagenida	Glandulinidae	Glandulina														1		1	1					2						3			8
Nonion sp. 2	Montfort, 1808	Globothalamea	Rotaliida	Nonionidae	Nonion													3		2				2				1								8
Pseudotriloculina limbata	(d'Orbigny in Fornasini, 1905)	Tubothalamea	Miliolida	Hauerinidae	Quinqueloculina				7																							1				8
Pyramidulina catesbyi	(d'Orbigny, 1839)	Foraminifera incertae sedis	Lagenida	Nodosariidae	Pyramidulina														1		2	1								1	1	1		1		8
Quinqueloculina sp. 18	d'Orbigny, 1826	Tubothalamea	Miliolida	Hauerinidae	Quinqueloculina										1			3						4												8
Reussella sp. 3	Galloway, 1933	Globothalamea	Rotaliida	Reussellidae	Reussella																						8									8
Spiroloculina cf. S. communis	Cushman & Todd, 1944	Tubothalamea	Miliolida	Spiroloculinidae	Spiroloculina							8																								8
Lagena sp. 1	Walker & Boys, 1798	Foraminifera incertae sedis	Lagenida	Lagenidae	Lagena								1									1		1			3					1				7
Rosalina sp. 4	d'Orbigny, 1826	Globothalamea	Rotaliida	Rosalinidae	Rosalina	1												5		1																7
Siphonaperta sp. 2	Vella, 1957	Tubothalamea	Miliolida	Hauerinidae	Siphonaperta						5																		2							7
Textularia earlandi	Parker, 1952	Globothalamea	Lituolida	Spiroplectamminidae	Spiroplectammina																														7	7
Textularia sp. 3	Defrance, 1824	Globothalamea	Textulariida	Textulariidae	Textularia																3	3								1						7
Bolivina suezensis	Said, 1949	Globothalamea	Rotaliida	Bolivinitidae	Bolivina																										1		4	1		6
Bulimina sp. 1	d'Orbigny, 1826	Globothalamea	Rotaliida	Buliminidae	Bulimina					1											1							1			3					6
Cribrononion hawkesburyensis	Albani, 1974	Globothalamea	Rotaliida	Elphidiidae	Cribrononion	2						2															2									6
Oolina baukalionilla	Loeblich & Tappan, 1994	Foraminifera incertae sedis	Lagenida	Lagenidae	Pygmaeoseistron			1				1									3										1					6
Quinqueloculina sp. 16	d'Orbigny, 1826	Tubothalamea	Miliolida	Hauerinidae	Quinqueloculina											3	1												1					1		6
Quinqueloculina sp. 5	d'Orbigny, 1826	Tubothalamea	Miliolida	Hauerinidae	Quinqueloculina											1				4														1		6
Quinqueloculina subcuneata	Cushman, 1921	Tubothalamea	Miliolida	Hauerinidae	Quinqueloculina	1																1						2	1				1			6
Textularia sp. 5	Defrance, 1824	Globothalamea	Textulariida	Textulariidae	Textularia																	6														6
Ammobaculites persicus		Globothalamea	Lituolida	Lituolidae	Ammobaculites							2	2						1																	5
Cymbaloporetta sp. 4	Cushman, 1928	Globothalamea	Rotaliida	Cymbaloporidae	Cymbaloporetta										1	3												1								5
Fissurina sp. 1	Reuss, 1850	Foraminifera incertae sedis	Lagenida	Ellipsolagenidae	Fissurina					1			1					2									1									5
Glandulina laevigata	(d'Orbigny, 1826)	Foraminifera incertae sedis	Lagenida	Glandulinidae	Glandulina								1									1								1				2		5
Lagena striata	(d'Orbigny, 1839)	Foraminifera incertae sedis	Lagenida	Lagenidae	Lagena	1													1			1					1				1					5
Miliolinella lutea	(d'Orbigny, 1839)	Tubothalamea	Miliolida	Hauerinidae	Miliolinella										4	1																				5
Miliolinella sp. 2	Wiesner, 1931	Tubothalamea	Miliolida	Hauerinidae	Miliolinella								1				2								1				1							5
Siphonaperta sp. 4	Vella, 1957	Tubothalamea	Miliolida	Hauerinidae	Siphonaperta							5																								5
Triloculina sp. 1	d'Orbigny, 1826	Tubothalamea	Miliolida	Hauerinidae	Triloculina						3				2																					5
Triloculinella asymmetrica	(Said, 1949)	Tubothalamea	Miliolida	Hauerinidae	Triloculina																										5					5
Asterorotalia inflata		Globothalamea	Rotaliida	Ammoniidae	Asterorotalia	1						2							1																	4
Bolivina sp.	d'Orbigny, 1839	Globothalamea	Rotaliida	Bolivinitidae	Brizalina								1											1						1					1	4
Cymbaloporetta sp. 1	Cushman, 1928	Globothalamea	Rotaliida	Cymbaloporidae	Cymbaloporetta													1										2						1		4
Cymbaloporetta sp. 3	Cushman, 1928	Globothalamea	Rotaliida	Cymbaloporidae	Cymbaloporetta													4																		4
Edentostomina	Collins, 1958	Tubothalamea	Miliolida	Ophthalmidiidae	Edentostomina																									1	3					4
Gaudryina sp. 1	d'Orbigny, 1839	Globothalamea	Lituolida	Verneuilinidae	Gaudryina																												1		3	4
Miliolinella oceanica	(Cushman, 1932)	Tubothalamea	Miliolida	Hauerinidae	Miliolinella	3																									1					4
Nonionellina cf. N. labradorica	(Dawson, 1860)	Globothalamea	Rotaliida	Nonionidae	Nonionellina																						4									4
Operculina sp. 1	d'Orbigny, 1826	Globothalamea	Rotaliida	Nummulitidae	Operculina																		1						3							4
Quinqueloculina cf. Q. stalkeri	Loeblich & Tappan, 1953	Tubothalamea	Miliolida	Hauerinidae	Quinqueloculina							4																								4
Quinqueloculina lamarckiana	d'Orbigny, 1839	Tubothalamea	Miliolida	Hauerinidae	Quinqueloculina																											4				4
Quinqueloculina sp. 2	d'Orbigny, 1826	Tubothalamea	Miliolida	Hauerinidae	Quinqueloculina										1			2											1							4
Quinqueloculina stelligera	Terquem, 1882	Tubothalamea	Miliolida	Hauerinidae	Quinqueloculina	2								1																			1			4
Siphonaperta sp. 3	Vella, 1957	Tubothalamea	Miliolida	Hauerinidae	Siphonaperta						2											2														4
Triloculina terquemiana	(Brady, 1884)	Tubothalamea	Miliolida	Hauerinidae	Triloculina																		4													4
Biloculinella sp	Wiesner, 1931	Tubothalamea	Miliolida	Hauerinidae	Biloculinella																									1	2					3
Bolivina persiensis	Lutze, 1974	Globothalamea	Rotaliida	Bolivinitidae	Bolivina																						2							1		3
Cribroelphidium excavatum	(Terquem, 1875)	Globothalamea	Rotaliida	Elphidiidae	Elphidium												2														1					3
Cymbaloporetta sp. 2	Cushman, 1928	Globothalamea	Rotaliida	Cymbaloporidae	Cymbaloporetta													3																		3
Fursenkoina sp. 1	Loeblich & Tappan, 1961	Globothalamea	Rotaliida	Bolivinitidae	Fursenkoina														1					1							1					3
Gavelinopsis cf. G. praegeri	(Heron-Allen & Earland, 1913)	Globothalamea	Rotaliida	Rosalinidae	Gavelinopsis				1																								2			3
Lagena cf. L. strumosa	Reuss, 1858	Foraminifera incertae sedis	Lagenida	Lagenidae	Lagena														1					1							1					3
Lagena strumosa	Reuss, 1858	Foraminifera incertae sedis	Lagenida	Lagenidae	Lagena																										3					3
Nonionella pulchella	Hada, 1931	Globothalamea	Rotaliida	Nonionidae	Nonionella								3																							3
Quinqueloculina cf. Q. buchiana	d'Orbigny, 1846	Tubothalamea	Miliolida	Hauerinidae	Quinqueloculina																									3						3
Quinqueloculina sp. 11	d'Orbigny, 1826	Tubothalamea	Miliolida	Hauerinidae	Quinqueloculina					2							1																			3
Quinqueloculina sp. 20	d'Orbigny, 1826	Tubothalamea	Miliolida	Hauerinidae	Quinqueloculina												3																			3
Quinqueloculina sp. 4	d'Orbigny, 1826	Tubothalamea	Miliolida	Hauerinidae	Quinqueloculina															1				2												3
Reussella sp. 2	Galloway, 1933	Globothalamea	Rotaliida	Reussellidae	Reussella								3																							3
Rosalina sp. 5	d'Orbigny, 1826	Globothalamea	Rotaliida	Rosalinidae	Rosalina	1												2																		3
Sahulia kerimbaensis	(Said, 1949)	Globothalamea	Textulariida	Textulariidae	Textularia																	3														3
Sigmamiliolinella australis	(Parr, 1932)	Tubothalamea	Miliolida	Hauerinidae	Sigmamiliolinella																							1						2		3
Spiroplectammina sp. 1	Cushman, 1927	Globothalamea	Lituolida	Spiroplectamminidae	Spiroplectammina								3																							3
Triloculina frigida	Lagoe, 1977	Tubothalamea	Miliolida	Hauerinidae	Triloculina																			3												3
Ammomassilina clypeoarenula	Loeblich & Tappan, 1994	Tubothalamea	Miliolida	Hauerinidae	Ammomassilina		1				1																									2
Amphistegina lessonii	d'Orbigny in Guérin-Méneville, 1832	Globothalamea	Rotaliida	Amphisteginidae	Amphistegina																								2							2
Bolivina dilatata	Reuss, 1850	Globothalamea	Rotaliida	Bolivinitidae	Brizalina																												1		1	2
Bulimina marginata	d'Orbigny, 1826	Globothalamea	Rotaliida	Buliminidae	Bulimina		1												1																	2
Challengerella cf. C. persica	Billman, Hottinger & Oesterle, 1980	Globothalamea	Rotaliida	Ammoniidae	Challengerella						2																									2
Cibicidoides sp.	Thalmann, 1939	Globothalamea	Rotaliida	Cibicididae	Lobatula													2																		2
Cribrostomoides jeffreysii	(Williamson, 1858)	Globothalamea	Lituolida	Ammosphaeroidinidae	Cribrostomoides													1																1		2
Edentostomina rupertiana	(Brady, 1881)	Tubothalamea	Miliolida	Miliolidae	Rupertianella													2																		2
Fissurina cf. F. bispinata	Ujiié, 1963	Foraminifera incertae sedis	Lagenida	Ellipsolagenidae	Fissurina								1					1																		2
Gaudryina sp. 2	d'Orbigny, 1839	Globothalamea	Lituolida	Verneuilinidae	Gaudryina																												2			2
Hyalinonetrion gracillimum	(Seguenza, 1862)	Foraminifera incertae sedis	Lagenida	Lagenidae	Hyalinonetrion								1								1															2
Porosononion sp. 2	Putrya in Voloshinova, 1958	Globothalamea	Rotaliida	Elphidiidae	Porosononion													2																		2
Sigmavirgulina sp. 4	Loeblich & Tappan, 1957	Globothalamea	Rotaliida	Bolivinitidae	Sigmavirgulina																								2							2
Spirillina sp. 2	Ehrenberg, 1843	Tubothalamea	Spirillinida	Spirillinidae	Spirillina													1	1																	2
Triloculina cf. T. verspertilio	Zheng, 1988	Tubothalamea	Miliolida	Hauerinidae	Triloculina											1													1							2
Ammonia falsobeccarii	(Rouvillois, 1974)	Globothalamea	Rotaliida	Ammoniidae	Ammonia							1																								1
Cibicidoides sp. 2	Thalmann, 1939	Globothalamea	Rotaliida	Cibicididae	Cibicidoides																													1		1
Edentostomina cultrata	(Brady, 1881)	Tubothalamea	Miliolida	Ophthalmidiidae	Edentostomina				1																											1
Elphidium sp. 1	Montfort, 1808	Globothalamea	Rotaliida	Elphidiidae	Elphidium																							1								1
Fissurina lucida	(Williamson, 1848)	Foraminifera incertae sedis	Lagenida	Ellipsolagenidae	Fissurina					1																										1
Glandulina sp.	d'Orbigny, 1839	Foraminifera incertae sedis	Lagenida	Glandulinidae	Glandulina													1																		1
Hanzawaia sp. 3	Asano, 1944	Globothalamea	Rotaliida	Anomalinidae	Hanzawaia								1																							1
Lagena semistriata	Williamson, 1848	Foraminifera incertae sedis	Lagenida	Lagenidae	Lagena						1																									1
Miliolinella subrotunda	(Montagu, 1803)	Tubothalamea	Miliolida	Hauerinidae	Miliolinella																		1													1
Nonionoides grateloupii	(d'Orbigny, 1839)	Globothalamea	Rotaliida	Nonionidae	Nonionoides									1																						1
Procerolagena sp. 1	Puri, 1954	Foraminifera incertae sedis	Lagenida	Lagenidae	Procerolagena											1																				1
Pseudobrizalina lobata	(Brady, 1881)	Globothalamea	Rotaliida	Bolivinitidae	Sagrinella																1															1
Pseudobrizalina sp. 2	Saidova, 1975	Globothalamea	Rotaliida	Bolivinitidae	Sagrinella																							1								1
Pseudotriloculina hottingeri		Tubothalamea	Miliolida	Hauerinidae	Pseudotriloculina														1																	1
Quinqueloculina parvaggluta	Vella, 1957	Tubothalamea	Miliolida	Hauerinidae	Quinqueloculina									1																						1
Quinqueloculina sp. 3	d'Orbigny, 1826	Tubothalamea	Miliolida	Hauerinidae	Quinqueloculina													1																		1
Quinqueloculina sp. 6	d'Orbigny, 1826	Tubothalamea	Miliolida	Hauerinidae	Quinqueloculina											1																				1
Quinqueloculina sp. 8	d'Orbigny, 1826	Tubothalamea	Miliolida	Hauerinidae	Quinqueloculina																												1			1
Siphomarginulina sp. 1	McCulloch, 1981	Foraminifera incertae sedis	Lagenida	Vaginulinidae	Siphomarginulina			1																												1
Siphomarginulina sp. 2	McCulloch, 1981	Foraminifera incertae sedis	Lagenida	Vaginulinidae	Siphomarginulina							1																								1
Sorites orbiculus	(Forskål, 1775)	Tubothalamea	Miliolida	Soritidae	Sorites													1																		1
Spiroloculina antillarum	d'Orbigny, 1839	Tubothalamea	Miliolida	Spiroloculinidae	Spiroloculina																											1				1
Spiroplectammina sagittula	(Defrance, 1824)	Globothalamea	Lituolida	Spiroplectamminidae	Spiroplectinella																1															1
Textularia sp. 2	Defrance, 1824	Globothalamea	Textulariida	Textulariidae	Textularia																									1						1
Textularia sp. 4	Defrance, 1824	Globothalamea	Textulariida	Textulariidae	Textularia																													1		1
Textularia sp. 7	Defrance, 1824	Globothalamea	Textulariida	Textulariidae	Textularia																														1	1
