# Supplementary material for: Dataset showing the abundance and distribution of benthic foraminifera in relation to marine sediment parameters from western Arabian Gulf
Source: Data Brief. 2019 Dec 17;28:105014. doi: 10.1016/j.dib.2019.105014 (PMC6948127; doi:10.1016/j.dib.2019.105014)
Supplement: Multimedia component 5 [file mmc5.xlsx]

## Sheet: Appendix 1-5
AphiaID	Name	Authority	class	order	family	genus	S05F_01	S05F_02	S05F_03	S05F_04	S05F_05	S05F_06	S05F_07	S05F_08	S05F_09	S05F_10	S05F_11	S05F_12	S05F_13	S05F_14	S05F_15	S05F_16	S05F_17	S05F_18	S05F_19	S05F_20	S05F_21	S05F_22	S05F_23	S05F_24	S05F_25	S05F_26	S05F_27	S05F_28	S05F_29	S05F_30
466057	Adelosina carinatastriata	(Wiesner, 1923)	Tubothalamea	Miliolida	Hauerinidae	Quinqueloculina																	0.920245	0.666667			0.408163	0.486618	2.30415	0.303951
492867	Adelosina longirostra	(d'Orbigny, 1826)	Tubothalamea	Miliolida	Cribrolinoididae	Adelosina		0.497512					0.323625					4.54545						2		0.212314				0.607903
	Adelosina mediterrranensis	(Le Calvez & Le Calvez, 1958)	Tubothalamea	Miliolida	Cribrolinoididae	Adelosina		0.248756					0.323625			0.242718	0.678426	4.54545						2.66667				0.121655		0.607903		0.265957	0.239234	0.240964
737244	Adelosina pulchella	(d'Orbigny, 1826)	Tubothalamea	Miliolida	Cribrolinoididae	Adelosina					1.3089			0.383142																0.911854		0.531915	0.717703			0.84507
112021	Adelosina sp.01	d'Orbigny, 1826	Tubothalamea	Miliolida	Cribrolinoididae	Adelosina		0.248756	0.735294	0.409836		0.684932	0.323625								0.252525						0.408163		0.230415	0.607903
112021	Adelosina sp.02	d'Orbigny, 1826	Tubothalamea	Miliolida	Cribrolinoididae	Adelosina		0.995025	0.735294	0.819672						0.485437						0.677966				0.424628	0.408163			1.51976			0.239234
112021	Adelosina sp.03	d'Orbigny, 1826	Tubothalamea	Miliolida	Cribrolinoididae	Adelosina	1.64474	2.48756	0.980392	1.22951		4.45205	1.94175			2.18447	2.44233		0.158983		0.252525	0.169492	0.306748	0.666667		1.69851	2.44898	0.608273		0.911854			0.956938	0.481928
112021	Adelosina sp.04	d'Orbigny, 1826	Tubothalamea	Miliolida	Cribrolinoididae	Adelosina	1.31579	2.98507		1.22951		1.0274					0.135685		0.317965			0.169492	0.306748	5	0.460829	0.212314		0.121655	0.460829	0.607903			0.239234	0.240964
112021	Adelosina sp.05	d'Orbigny, 1826	Tubothalamea	Miliolida	Cribrolinoididae	Adelosina								0.574713		1.45631	0.407056		0.158983	0.986842	0.757576	0.169492	0.306748	1		0.424628				0.303951			0.239234	0.240964		0.28169
112021	Adelosina sp.06	d'Orbigny, 1826	Tubothalamea	Miliolida	Cribrolinoididae	Adelosina	0.657895					2.05479							0.317965	0.328947														0.240964
112021	Adelosina sp.07	d'Orbigny, 1826	Tubothalamea	Miliolida	Cribrolinoididae	Adelosina	0.328947	1.24378				1.71233	0.323625	0.957854												0.212314				0.303951
	Ammobaculites persicus		Globothalamea	Lituolida	Lituolidae	Ammobaculites							0.647249	0.383142						0.328947
492898	Ammomassilina clypeoarenula	Loeblich & Tappan, 1994	Tubothalamea	Miliolida	Hauerinidae	Ammomassilina		0.248756				0.342466
466512	Ammonia aoteana	(Finlay, 1940)	Globothalamea	Rotaliida	Ammoniidae	Ammonia																					1.22449	1.3382	0.691244		1.50376	1.32979	0.956938		1.22324
112845	Ammonia cf. A. aberdoveyensis	Haynes, 1973	Globothalamea	Rotaliida	Ammoniidae	Ammonia				3.27869	1.3089		1.61812				2.7137					2.0339	2.45399		0.460829					0.911854				2.89157		2.8169
490088	Ammonia cf. A. convexa	(Collins, 1958)	Globothalamea	Rotaliida	Ammoniidae	Ammonia		0.746269	0.490196	0.819672	1.3089			3.06513																		1.06383	1.43541	0.481928
533665	Ammonia cf. A. faceta	He, Hu & Wang, 1965	Globothalamea	Rotaliida	Ammoniidae	Ammonia			0.735294		1.04712	0.342466							0.63593			1.35593												0.963855
418095	Ammonia cf. A. parkinsoniana	(d'Orbigny, 1839)	Globothalamea	Rotaliida	Ammoniidae	Ammonia					1.04712						9.22659
112850	Ammonia falsobeccarii	(Rouvillois, 1974)	Globothalamea	Rotaliida	Ammoniidae	Ammonia							0.323625
112078	Ammonia sp	Brünnich, 1772	Globothalamea	Rotaliida	Ammoniidae	Ammonia				0.409836		0.684932				0.242718	1.08548
	Ammonia tepida	(Cushman, 1926)	Globothalamea	Rotaliida	Ammoniidae	Ammonia	1.31579								1.15207	11.6505	6.3772			4.27632	2.0202					1.06157						1.8617		1.44578		0.28169
112864	Amphistegina lessonii	d'Orbigny in Guérin-Méneville, 1832	Globothalamea	Rotaliida	Amphisteginidae	Amphistegina																								0.607903
	Asterorotalia dentata		Globothalamea	Rotaliida	Ammoniidae	Asterorotalia	9.21053	6.21891	9.31373	7.78689	3.66492	11.6438	8.41424	8.81226	9.447				0.476948	5.92105	6.81818	5.25424	5.82822		0.15361	2.76008	8.57143	3.16302	0.230415	0.303951	4.51128	5.85106	3.34928	4.81928	4.89297	8.16901
	Asterorotalia gaimardii	Hofker, 1950	Globothalamea	Rotaliida	Ammoniidae	Asterorotalia	1.64474	2.73632	2.20588			3.42466	5.82524		2.53456				0.476948	0.986842	1.51515		0.613497		1.07527	0.636943	3.26531	0.364964	0.230415	0.303951	0.75188	0.797872	1.19617	2.40964	0.917431
	Asterorotalia inflata		Globothalamea	Rotaliida	Ammoniidae	Asterorotalia	0.328947						0.647249							0.328947
761191	Asterorotalia pulchella	(d'Orbigny, 1839)	Globothalamea	Rotaliida	Ammoniidae	Asterorotalia	0.328947	0.746269	0.490196			0.684932	0.323625									0.847458				0.636943	3.67347	0.851582					0.239234		0.611621
112262	Asterorotalia sp. 1	Hofker, 1950	Globothalamea	Rotaliida	Ammoniidae	Asterorotalia		2.23881
112262	Asterorotalia sp. 2	Hofker, 1950	Globothalamea	Rotaliida	Ammoniidae	Asterorotalia	2.63158		1.96078	2.45902	2.09424	3.42466	2.91262	6.32184	1.84332				0.476948				0.613497					0.851582					0.239234	1.44578	1.52905
112014	Biloculinella sp	Wiesner, 1931	Tubothalamea	Miliolida	Hauerinidae	Biloculinella																									0.75188	0.531915
112509	Biloculinella inflata	(Wright, 1902)	Tubothalamea	Miliolida	Hauerinidae	Biloculinella								0.191571	0.921659				0.476948	0.328947	1.51515	0.508475	1.22699		0.15361	0.212314		1.45985	0.691244	0.607903	7.5188	0.531915	0.239234	0.240964
	Bolivina dilatata	Reuss, 1850	Globothalamea	Rotaliida	Bolivinitidae	Brizalina																												0.240964		0.28169
	Bolivina persiensis	Lutze, 1974	Globothalamea	Rotaliida	Bolivinitidae	Bolivina																						0.243309							0.30581
	Bolivina plicata	d'Orbigny, 1839	Globothalamea	Rotaliida	Bolivinitidae	Bolivina																1.01695						0.243309						0.481928	0.611621	0.56338
	Bolivina sp.	d'Orbigny, 1839	Globothalamea	Rotaliida	Bolivinitidae	Brizalina								0.191571											0.15361						0.75188					0.28169
113010	Bolivina striatula	Cushman, 1922	Globothalamea	Rotaliida	Bolivinitidae	Brizalina					5.49738			0.191571					0.158983						0.460829			0.364964			0.75188	1.32979		0.722892	0.611621	0.56338
	Bolivina suezensis	Said, 1949	Globothalamea	Rotaliida	Bolivinitidae	Bolivina																										0.265957		0.963855	0.30581
723128	Bulimina biserialis	Millett, 1900	Globothalamea	Rotaliida	Buliminidae	Bulimina					0.78534			0.191571					0.317965	0.657895	0.252525	0.169492			0.614439			0.243309			1.50376	0.797872		0.481928		0.84507
113042	Bulimina cf. B. marginata	d'Orbigny, 1826	Globothalamea	Rotaliida	Buliminidae	Bulimina			0.490196		0.52356			0.191571						0.986842			0.306748		0.460829			0.243309						0.240964		0.84507
113042	Bulimina marginata	d'Orbigny, 1826	Globothalamea	Rotaliida	Buliminidae	Bulimina		0.248756												0.328947
113042	Bulimina sp. 1	d'Orbigny, 1826	Globothalamea	Rotaliida	Buliminidae	Bulimina					0.26178											0.169492							0.230415			0.797872
113042	Bulimina sp. 2	d'Orbigny, 1826	Globothalamea	Rotaliida	Buliminidae	Bulimina	2.96053	1.24378	1.47059	3.68852	4.18848	0.342466	2.26537	5.74713	2.07373		0.135685		3.17965	4.93421	2.77778	3.72881	2.45399		5.06912	0.849257	2.04082	5.59611	4.14747	0.607903	4.51128	5.05319	2.15311	0.481928	7.95107	2.53521
761526	Cancris auricula	(Fichtel & Moll, 1798)	Globothalamea	Rotaliida	Cancrisidae	Cancris	0.328947							0.766284												0.849257				0.303951	1.50376			0.722892	1.52905
533673	Cancris bubnanensis	(McCulloch, 1977)	Globothalamea	Rotaliida	Cancrisidae	Cancris		0.497512	0.490196	0.409836	0.52356		0.647249		1.38249							0.847458	1.22699				1.63265					0.531915	0.717703			1.12676
533673	Cancris cf. C bubnanensis	(McCulloch, 1977)	Globothalamea	Rotaliida	Cancrisidae	Cancris				0.819672	0.52356											0.338983					0.816327						0.478469	0.481928		0.28169
112942	Cancris cf. C oblongus	(Williamson, 1858)	Globothalamea	Rotaliida	Cancrisidae	Cancris			0.490196	1.22951	2.09424		2.26537	1.14943					1.11288	0.657895	0.252525	1.35593						2.18978	0.691244				0.717703	2.40964
112098	Cancris sp. 01	Montfort, 1808	Globothalamea	Rotaliida	Cancrisidae	Cancris					3.9267											0.338983						1.45985						1.20482
527112	Challengerella cf. C. persica	Billman, Hottinger & Oesterle, 1980	Globothalamea	Rotaliida	Ammoniidae	Challengerella						0.684932
527112	Challengerella persica	Billman, Hottinger & Oesterle, 1980	Globothalamea	Rotaliida	Ammoniidae	Challengerella									6.45161
484712	Challengerella sp. 01	Billman, Hottinger & Oesterle, 1980	Globothalamea	Rotaliida	Ammoniidae	Challengerella				0.409836			0.647249	4.98084	5.06912							1.69492		0.333333								0.531915	0.478469	0.963855		2.25352
522587	Cibicides cf. C. phillipensis	Collins, 1974	Globothalamea	Rotaliida	Cibicididae	Cibicides	0.657895	4.97512	5.39216	4.09836		2.39726	5.82524		12.212						2.0202	1.69492	0.306748						0.691244			1.59574	0.717703	1.92771	1.22324	0.84507
112877	Cibicides cf. C. refulgens	Montfort, 1808	Globothalamea	Rotaliida	Cibicididae	Cibicides		1.74129		1.63934			3.8835								1.76768		4.60123									1.06383	2.39234	0.481928		1.97183
490073	Cibicides cf. C. tabaensis	Perelis & Reiss, 1975	Globothalamea	Rotaliida	Cibicididae	Cibicides	0.657895	0.746269	1.71569	1.22951	1.57068	1.71233	2.589								1.26263	5.08475	4.29448			4.88323	8.57143	0.486618		1.82371			1.43541	3.61446	3.97554	5.6338
112082	Cibicides sp. 1	Montfort, 1808	Globothalamea	Rotaliida	Cibicididae	Cibicides			1.96078	0.819672	1.3089			2.10728							2.52525	0.338983	0.306748			5.9448	6.93878						0.956938	3.61446	4.58716	0.28169
112082	Cibicides sp. 2	Montfort, 1808	Globothalamea	Rotaliida	Cibicididae	Cibicides				2.04918											3.78788	1.35593				1.4862
112082	Cibicides sp. 3	Montfort, 1808	Globothalamea	Rotaliida	Cibicididae	Cibicides		0.746269				1.0274	0.647249								2.0202	0.847458	1.22699													1.97183
113118	Cibicidoides lobatulus	(Walker & Jacob, 1878)	Globothalamea	Rotaliida	Cibicididae	Lobatula		0.248756	0.735294	2.04918	0.78534	0.684932	0.647249							0.328947				1		1.06157	0.408163							1.20482		1.12676
	Cibicidoides sp	Thalmann, 1939	Globothalamea	Rotaliida	Cibicididae	Lobatula													0.317965
112084	Cibicidoides sp. 1	Thalmann, 1939	Globothalamea	Rotaliida	Cibicididae	Cibicidoides															0.252525		0.613497													1.40845
112084	Cibicidoides sp. 2	Thalmann, 1939	Globothalamea	Rotaliida	Cibicididae	Cibicidoides																													0.30581
409586	Clavulina sp	d'Orbigny, 1826	Globothalamea	Textulariida	Valvulinidae	Clavulina											3.6635													0.303951				0.722892	2.14067
	Cribroelphidium excavatum	(Terquem, 1875)	Globothalamea	Rotaliida	Elphidiidae	Elphidium												4.54545														0.265957
	Cribroelphidium gerthi	(Voorthuysen, 1957)	Globothalamea	Rotaliida	Elphidiidae	Elphidium																					0.816327					0.265957	3.82775			0.56338
556219	Cribrononion hawkesburyensis	Albani, 1974	Globothalamea	Rotaliida	Elphidiidae	Cribrononion	0.657895						0.647249															0.243309
114035	Cribrostomoides jeffreysii	(Williamson, 1858)	Globothalamea	Lituolida	Ammosphaeroidinidae	Cribrostomoides													0.158983																0.30581
418091	Cristatavultus milletti	(Heron-Allen & Earland, 1915)	Globothalamea	Rotaliida	Elphidiidae	Elphidium	3.28947	5.72139	3.67647	6.14754	4.97382	4.79452	3.8835	4.5977	2.76498	14.8058	6.10583		1.43084	7.56579	5.80808	7.45763	5.52147	1		1.91083	7.34694	6.44769		0.607903	6.76692	10.3723		8.6747	9.48012	6.76056
112138	Cymbaloporetta sp. 1	Cushman, 1928	Globothalamea	Rotaliida	Cymbaloporidae	Cymbaloporetta													0.158983										0.460829						0.30581
112138	Cymbaloporetta sp. 2	Cushman, 1928	Globothalamea	Rotaliida	Cymbaloporidae	Cymbaloporetta													0.476948
112138	Cymbaloporetta sp. 3	Cushman, 1928	Globothalamea	Rotaliida	Cymbaloporidae	Cymbaloporetta													0.63593
112138	Cymbaloporetta sp. 4	Cushman, 1928	Globothalamea	Rotaliida	Cymbaloporidae	Cymbaloporetta										0.242718	0.407056												0.230415
	Edentostomina	Collins, 1958	Tubothalamea	Miliolida	Ophthalmidiidae	Edentostomina																									0.75188	0.797872
417772	Edentostomina cultrata	(Brady, 1881)	Tubothalamea	Miliolida	Ophthalmidiidae	Edentostomina				0.409836
490010	Edentostomina rupertiana	(Brady, 1881)	Tubothalamea	Miliolida	Miliolidae	Rupertianella													0.317965
113281	Elphidiononion poeyanum	(d'Orbigny, 1839)	Globothalamea	Rotaliida	Elphidiidae	Elphidium											1.62822		1.11288
113254	Elphidium advenum	(Cushman, 1922)	Globothalamea	Rotaliida	Elphidiidae	Elphidium										1.21359	0.678426				0.757576	1.18644											0.239234
478589	Elphidium craticulatum	(Fichtel & Moll, 1798)	Globothalamea	Rotaliida	Elphidiidae	Elphidium										0.970874	1.89959		0.158983					0.333333					0.691244	0.607903			0.478469
478591	Elphidium fichtelianum	(d'Orbigny, 1846)	Globothalamea	Rotaliida	Elphidiidae	Elphidium										1.94175
478628	Elphidium macellum	(Fichtel & Moll, 1798)	Globothalamea	Rotaliida	Elphidiidae	Elphidium					1.04712					2.6699	0.27137		1.58983				1.84049		1.22888				1.15207					0.963855	1.22324	1.12676
527120	Elphidium neosimplex	McCulloch, 1977	Globothalamea	Rotaliida	Elphidiidae	Elphidium	1.64474		0.245098							0.485437				2.63158								1.45985
112162	Elphidium sp.	Montfort, 1808	Globothalamea	Rotaliida	Elphidiidae	Elphidium	0.657895																		1.07527
112162	Elphidium sp. 1	Montfort, 1808	Globothalamea	Rotaliida	Elphidiidae	Elphidium																							0.230415
509162	Fissurina cf. F. bispinata	Ujiié, 1963	Foraminifera incertae sedis	Lagenida	Ellipsolagenidae	Fissurina								0.191571					0.158983
113206	Fissurina lucida	(Williamson, 1848)	Foraminifera incertae sedis	Lagenida	Ellipsolagenidae	Fissurina					0.26178
112154	Fissurina sp. 1	Reuss, 1850	Foraminifera incertae sedis	Lagenida	Ellipsolagenidae	Fissurina					0.26178			0.191571					0.317965									0.121655
112111	Fursenkoina sp. 1	Loeblich & Tappan, 1961	Globothalamea	Rotaliida	Bolivinitidae	Fursenkoina														0.328947					0.15361							0.265957
112111	Fursenkoina sp. 2	Loeblich & Tappan, 1961	Globothalamea	Rotaliida	Bolivinitidae	Fursenkoina																0.338983				0.212314								0.481928		1.40845
896082	Gaudryina attenuata	Cushman, 1913	Globothalamea	Lituolida	Verneuilinidae	Gaudryina					1.04712																							0.722892		0.84507
466003	Gaudryina convexa	(Karrer, 1864)	Globothalamea	Lituolida	Verneuilinidae	Gaudryina															0.505051													0.963855		1.12676
112417	Gaudryina sp. 01	d'Orbigny, 1839	Globothalamea	Lituolida	Verneuilinidae	Gaudryina																												0.240964		0.84507
112417	Gaudryina sp. 02	d'Orbigny, 1839	Globothalamea	Lituolida	Verneuilinidae	Gaudryina																												0.481928
113159	Gavelinopsis cf. G. praegeri	(Heron-Allen & Earland, 1913)	Globothalamea	Rotaliida	Rosalinidae	Gavelinopsis				0.409836																								0.481928
113429	Glandulina cf. G. laevigata	(d'Orbigny, 1826)	Foraminifera incertae sedis	Lagenida	Glandulinidae	Glandulina														0.328947		0.169492	0.306748					0.243309						0.722892
113429	Glandulina laevigata	(d'Orbigny, 1826)	Foraminifera incertae sedis	Lagenida	Glandulinidae	Glandulina								0.191571									0.306748								0.75188				0.611621
112194	Glandulina sp.	d'Orbigny, 1839	Foraminifera incertae sedis	Lagenida	Glandulinidae	Glandulina													0.158983
925270	Guttulina yamazakii	Cushman & Ozawa, 1930	Foraminifera incertae sedis	Lagenida	Polymorphinidae	Guttulina								0.957854								1.52542	0.613497					0.486618							0.611621	1.40845
113582	Hanzawaia asterizans	(Fichtel & Moll, 1798)	Globothalamea	Rotaliida	Nonionidae	Nonion				1.63934	2.6178		1.94175	0.957854					1.58983	1.97368					0.30722				0.460829
527103	Hanzawaia cf. H. nipponica	Asano, 1944	Globothalamea	Rotaliida	Anomalinidae	Hanzawaia		0.995025	4.90196	6.14754	2.35602	0.684932	2.26537	1.341	0.460829				0.317965	0.657895	6.06061	4.0678	2.45399	0.333333	0.15361	4.03397	2.44898	0.729927		2.12766		3.7234	4.06699	3.61446	0.917431	0.84507
112151	Hanzawaia sp. 1	Asano, 1944	Globothalamea	Rotaliida	Anomalinidae	Hanzawaia		0.746269	4.41176	1.22951	4.71204		1.94175	0.766284	2.30415				0.63593		7.07071	4.40678	6.13497			2.12314	3.26531	0.486618					0.717703	1.20482	2.44648	3.38028
112151	Hanzawaia sp. 2	Asano, 1944	Globothalamea	Rotaliida	Anomalinidae	Hanzawaia		0.497512	0.490196	0.819672	3.14136		1.2945	1.53257	4.60829		0.135685				3.0303	6.77966	3.37423										5.02392	3.61446	3.0581
112151	Hanzawaia sp. 3	Asano, 1944	Globothalamea	Rotaliida	Anomalinidae	Hanzawaia								0.191571
	Haynesina depressula	(Walker & Jacob, 1798)	Globothalamea	Rotaliida	Nonionidae	Nonion			0.980392	2.04918	1.3089	0.684932			0.691244	3.39806	3.79919					3.22034			14.1321		0.816327	2.18978	1.6129	2.12766					0.611621
466138	Hyalinonetrion gracillimum	(Seguenza, 1862)	Foraminifera incertae sedis	Lagenida	Lagenidae	Hyalinonetrion								0.191571								0.169492
490021	Lagena cf. L. strumosa	Reuss, 1858	Foraminifera incertae sedis	Lagenida	Lagenidae	Lagena														0.328947					0.15361							0.265957
113504	Lagena semistriata	Williamson, 1848	Foraminifera incertae sedis	Lagenida	Lagenidae	Lagena						0.342466
112215	Lagena sp. 1	Walker & Boys, 1798	Foraminifera incertae sedis	Lagenida	Lagenidae	Lagena								0.191571									0.306748		0.15361			0.364964					0.239234
113507	Lagena striata	(d'Orbigny, 1839)	Foraminifera incertae sedis	Lagenida	Lagenidae	Lagena	0.328947													0.328947			0.306748					0.121655				0.265957
490021	Lagena strumosa	Reuss, 1858	Foraminifera incertae sedis	Lagenida	Lagenidae	Lagena																										0.797872
112284	Lenticulina sp.	Lamarck, 1804	Foraminifera incertae sedis	Lagenida	Vaginulinidae	Lenticulina	0.328947	0.497512	0.245098			1.71233	0.323625								1.0101			2		2.33546	0.408163			1.21581		0.531915	0.956938	0.481928	1.52905	0.28169
417934	Loxostomina costulata	(Cushman, 1922)	Globothalamea	Rotaliida	Bolivinitidae	Loxostomina	2.30263		1.71569		1.57068	1.0274		0.574713		0.242718			10.4928	2.30263	3.0303	3.22034		1	5.99078	0.849257	3.67347	7.17762	13.5945	1.82371						1.40845
815377	Massilina laevigata	(Cushman & Todd, 1944)	Tubothalamea	Miliolida	Spiroloculinidae	Spiroloculina		1.74129	0.735294								0.27137					1.01695
490007	Miliolinella fichteliana	(d'Orbigny, 1839)	Tubothalamea	Miliolida	Hauerinidae	Triloculina											0.407056	15.9091															0.239234
852172	Miliolinella lutea	(d'Orbigny, 1839)	Tubothalamea	Miliolida	Hauerinidae	Miliolinella										0.970874	0.135685
531948	Miliolinella oceanica	(Cushman, 1932)	Tubothalamea	Miliolida	Hauerinidae	Miliolinella	0.986842																									0.265957
112028	Miliolinella sp 02	Wiesner, 1931	Tubothalamea	Miliolida	Hauerinidae	Miliolinella								0.191571				4.54545								0.212314				0.303951
112028	Miliolinella sp. 3	Wiesner, 1931	Tubothalamea	Miliolida	Hauerinidae	Miliolinella		2.23881	1.47059	3.27869		5.13699	1.2945	0.957854			1.22117		16.2162	9.21053	1.0101	0.847458	3.98773	0.666667	34.4086	1.69851	0.816327	13.9903	25.576	6.99088	6.01504	5.85106		2.89157	5.8104	2.53521
112564	Miliolinella subrotunda	(Montagu, 1803)	Tubothalamea	Miliolida	Hauerinidae	Miliolinella																		0.333333
484704	Millettiana millettii	(Heron-Allen & Earland, 1915)	Globothalamea	Rotaliida	Cymbaloporidae	Millettiana		0.746269		0.409836	2.87958		1.2945	0.766284					0.317965	0.986842					0.921659			0.121655
489125	Naxotia attenuata	(Cushman & Todd, 1944)	Tubothalamea	Miliolida	Spiroloculinidae	Spiroloculina	12.1711	5.72139		4.5082	0.52356		0.323625
112232	Nonion sp. 1	Montfort, 1808	Globothalamea	Rotaliida	Nonionidae	Nonion			0.490196								1.62822				0.505051	1.69492			1.22888				4.14747		1.50376	1.06383
112232	Nonion sp. 2	Montfort, 1808	Globothalamea	Rotaliida	Nonionidae	Nonion													0.476948		0.505051				0.30722				0.230415
113602	Nonionella cf. N. iridea	Heron-Allen & Earland, 1932	Globothalamea	Rotaliida	Nonionidae	Nonionella											1.08548		0.63593									0.486618
418050	Nonionella pulchella	Hada, 1931	Globothalamea	Rotaliida	Nonionidae	Nonionella								0.574713
113606	Nonionellina cf. N. labradorica	(Dawson, 1860)	Globothalamea	Rotaliida	Nonionidae	Nonionellina																						0.486618
418051	Nonionoides grateloupii	(d'Orbigny, 1839)	Globothalamea	Rotaliida	Nonionidae	Nonionoides									0.230415
114061	Nouria polymorphinoides	Heron-Allen & Earland, 1914	Globothalamea	Lituolida	Nouriidae	Nouria													0.317965	0.657895				9.66667				0.243309		0.607903			0.717703
	Oolina baukalionilla	Loeblich & Tappan, 1994	Foraminifera incertae sedis	Lagenida	Lagenidae	Pygmaeoseistron			0.245098				0.323625									0.508475										0.265957
522116	Operculina ammonoides	Sidebottom, 1918	Globothalamea	Rotaliida	Nummulitidae	Operculina																		1.66667						0.911854			0.717703
206747	Operculina sp. 01	d'Orbigny, 1826	Globothalamea	Rotaliida	Nummulitidae	Operculina																		0.333333						0.911854
206747	Operculina sp. 02	d'Orbigny, 1826	Globothalamea	Rotaliida	Nummulitidae	Operculina													0.317965						1.68971			1.09489	0.921659			0.531915		1.20482
533797	Porosononion sp. 01	Putrya in Voloshinova, 1958	Globothalamea	Rotaliida	Elphidiidae	Porosononion											2.44233															0.265957
533797	Porosononion sp. 02	Putrya in Voloshinova, 1958	Globothalamea	Rotaliida	Elphidiidae	Porosononion													0.317965
112224	Procerolagena sp. 1	Puri, 1954	Foraminifera incertae sedis	Lagenida	Lagenidae	Procerolagena											0.135685
490043	Pseudobrizalina lobata	(Brady, 1881)	Globothalamea	Rotaliida	Bolivinitidae	Sagrinella																0.169492
	Pseudobrizalina sp. 2	Saidova, 1975	Globothalamea	Rotaliida	Bolivinitidae	Sagrinella																							0.230415
112573	Pseudomassilina australis	(Cushman, 1932)	Tubothalamea	Miliolida	Hauerinidae	Pseudomassilina										4.12621	4.20624	2.27273	0.158983	0.328947				0.333333		0.212314				2.43161
	Pseudotriloculina hottingeri		Tubothalamea	Miliolida	Hauerinidae	Pseudotriloculina														0.328947
889707	Pseudotriloculina limbata	(d'Orbigny in Fornasini, 1905)	Tubothalamea	Miliolida	Hauerinidae	Quinqueloculina				2.86885																							0.239234
490018	Pyramidulina catesbyi	(d'Orbigny, 1839)	Foraminifera incertae sedis	Lagenida	Nodosariidae	Pyramidulina														0.328947		0.338983	0.306748								0.75188	0.265957	0.239234		0.30581
465887	Pyramidulina sp	Fornasini, 1894	Foraminifera incertae sedis	Lagenida	Nodosariidae	Pyramidulina			0.980392		0.52356	0.342466										0.508475	1.22699			0.636943		0.973236			0.75188			0.240964
112594	Pyrgo oblonga	(d'Orbigny, 1839)	Tubothalamea	Miliolida	Hauerinidae	Pyrgo			0.735294		0.52356										0.757576	0.169492				0.424628	0.816327						0.717703			0.28169
489998	Pyrgo phlegeri	Andersen, 1961	Tubothalamea	Miliolida	Hauerinidae	Pyrgo		0.248756		0.409836			0.323625																			1.8617	0.717703	0.963855	1.52905
417697	Pyrgo sarsi	(Schlumberger, 1891)	Tubothalamea	Miliolida	Hauerinidae	Pyrgo									0.460829					0.328947	1.0101	0.847458	0.613497			0.636943	0.408163	1.45985	0.460829		1.50376		0.478469	0.722892	0.611621	0.56338
112037	Pyrgo sp 1	Defrance, 1824	Tubothalamea	Miliolida	Hauerinidae	Pyrgo												4.54545	0.158983					6.33333		0.424628		0.729927		3.95137		0.265957				0.28169
466054	Quinqueloculina agglutinans	d'Orbigny, 1839	Tubothalamea	Miliolida	Hauerinidae	Quinqueloculina			4.90196	1.63934	2.35602		0.970874	1.341	1.84332				0.317965							3.18471	2.85714	0.729927	1.84332	2.43161	4.51128	4.25532	4.06699	2.6506		2.8169
112678	Quinqueloculina cf. Q. stalkeri	Loeblich & Tappan, 1953	Tubothalamea	Miliolida	Hauerinidae	Quinqueloculina							1.2945
734862	Quinqueloculina cf. Q. buchiana	d'Orbigny, 1846	Tubothalamea	Miliolida	Hauerinidae	Quinqueloculina																									2.25564
	Quinqueloculina cf. Q. distorqueata	(Cushman, 1954)	Tubothalamea	Miliolida	Hauerinidae	Quinqueloculina	4.93421	4.22886	0.490196			4.10959	1.94175	3.2567				4.54545		1.64474	1.26263			2.33333	5.52995				5.29954	2.12766			0.956938			0.28169
492931	Quinqueloculina crassicarinata	Collins, 1958	Tubothalamea	Miliolida	Hauerinidae	Quinqueloculina	0.328947		0.245098	0.819672	0.26178	0.342466							0.317965	0.657895	0.252525	0.338983	0.920245			0.212314		0.243309		2.43161			0.478469	0.240964	1.22324	0.28169
723295	Quinqueloculina erinacea	Mikhalevich, 1976	Tubothalamea	Miliolida	Hauerinidae	Quinqueloculina	3.28947
906432	Quinqueloculina impressa	Terquem, 1874	Tubothalamea	Miliolida	Hauerinidae	Quinqueloculina	5.26316	1.49254	1.22549	6.55738	3.14136	2.73973	1.61812	1.53257	0.921659	2.18447	2.03528		0.317965	13.1579	0.505051	2.20339	4.60123		0.921659	1.27389	0.408163	1.82482	0.230415		7.5188	2.12766	1.67464	1.20482	2.44648	3.09859
112643	Quinqueloculina lamarckiana	d'Orbigny, 1839	Tubothalamea	Miliolida	Hauerinidae	Quinqueloculina																											0.956938
478664	Quinqueloculina parvaggluta	Vella, 1957	Tubothalamea	Miliolida	Hauerinidae	Quinqueloculina									0.230415
112658	Quinqueloculina patagonica	d'Orbigny, 1839	Tubothalamea	Miliolida	Hauerinidae	Quinqueloculina										0.242718		22.7273
466065	Quinqueloculina rebeccae	Vella, 1957	Tubothalamea	Miliolida	Hauerinidae	Quinqueloculina	0.328947				0.78534		0.647249	0.191571											0.614439								3.11005
112671	Quinqueloculina schlumbergeri	(Wiesner, 1923)	Tubothalamea	Miliolida	Hauerinidae	Quinqueloculina	8.88158	11.4428	3.67647	2.45902	3.40314	2.05479		7.85441	7.37327	12.6214	13.2972		5.72337	2.96053	0.252525	1.69492		23.3333	3.84025	21.6561	3.26531	6.08273	5.29954	10.6383	14.2857		9.56938		3.97554
112674	Quinqueloculina seminula	(Linnaeus, 1758)	Tubothalamea	Miliolida	Hauerinidae	Quinqueloculina										3.8835	3.25645								0.30722
112040	Quinqueloculina sp. 1	d'Orbigny, 1826	Tubothalamea	Miliolida	Hauerinidae	Quinqueloculina													5.56439				2.76074		4.7619			2.79805		2.43161		0.531915			0.611621
112040	Quinqueloculina sp. 10	d'Orbigny, 1826	Tubothalamea	Miliolida	Hauerinidae	Quinqueloculina		0.248756	0.490196		0.52356		0.647249	0.191571				4.54545		0.657895	0.252525			1.33333								0.265957				0.28169
112040	Quinqueloculina sp. 11	d'Orbigny, 1826	Tubothalamea	Miliolida	Hauerinidae	Quinqueloculina					0.52356							2.27273
112040	Quinqueloculina sp. 12	d'Orbigny, 1826	Tubothalamea	Miliolida	Hauerinidae	Quinqueloculina										0.242718					0.757576									2.43161				0.722892
112040	Quinqueloculina sp. 13	d'Orbigny, 1826	Tubothalamea	Miliolida	Hauerinidae	Quinqueloculina					1.04712						0.27137		1.58983							1.91083							0.478469
112040	Quinqueloculina sp. 14	d'Orbigny, 1826	Tubothalamea	Miliolida	Hauerinidae	Quinqueloculina					0.26178						0.135685		1.90779										0.230415
112040	Quinqueloculina sp. 15	d'Orbigny, 1826	Tubothalamea	Miliolida	Hauerinidae	Quinqueloculina													2.86169														0.478469		0.30581	0.56338
112040	Quinqueloculina sp. 16	d'Orbigny, 1826	Tubothalamea	Miliolida	Hauerinidae	Quinqueloculina											0.407056	2.27273												0.303951					0.30581
112040	Quinqueloculina sp. 17	d'Orbigny, 1826	Tubothalamea	Miliolida	Hauerinidae	Quinqueloculina										0.242718			0.317965			0.508475														1.12676
112040	Quinqueloculina sp. 18	d'Orbigny, 1826	Tubothalamea	Miliolida	Hauerinidae	Quinqueloculina										0.242718			0.476948						0.614439
112040	Quinqueloculina sp. 19	d'Orbigny, 1826	Tubothalamea	Miliolida	Hauerinidae	Quinqueloculina									0.230415	0.242718			0.953895			0.169492							0.230415
112040	Quinqueloculina sp. 2	d'Orbigny, 1826	Tubothalamea	Miliolida	Hauerinidae	Quinqueloculina										0.242718			0.317965											0.303951
112040	Quinqueloculina sp. 20	d'Orbigny, 1826	Tubothalamea	Miliolida	Hauerinidae	Quinqueloculina												6.81818
112040	Quinqueloculina sp. 21	d'Orbigny, 1826	Tubothalamea	Miliolida	Hauerinidae	Quinqueloculina																		0.333333						0.303951			2.39234
112040	Quinqueloculina sp. 3	d'Orbigny, 1826	Tubothalamea	Miliolida	Hauerinidae	Quinqueloculina													0.158983
112040	Quinqueloculina sp. 4	d'Orbigny, 1826	Tubothalamea	Miliolida	Hauerinidae	Quinqueloculina															0.252525				0.30722
112040	Quinqueloculina sp. 5	d'Orbigny, 1826	Tubothalamea	Miliolida	Hauerinidae	Quinqueloculina											0.135685				1.0101														0.30581
112040	Quinqueloculina sp. 6	d'Orbigny, 1826	Tubothalamea	Miliolida	Hauerinidae	Quinqueloculina											0.135685
112040	Quinqueloculina sp. 7	d'Orbigny, 1826	Tubothalamea	Miliolida	Hauerinidae	Quinqueloculina											1.89959
112040	Quinqueloculina sp. 8	d'Orbigny, 1826	Tubothalamea	Miliolida	Hauerinidae	Quinqueloculina																												0.240964
112040	Quinqueloculina sp. 9	d'Orbigny, 1826	Tubothalamea	Miliolida	Hauerinidae	Quinqueloculina	1.64474	2.23881	3.43137	1.63934	0.26178	1.71233	0.647249	2.87356	2.99539			4.54545	2.06677	1.97368	3.53535	1.52542	4.29448			1.06157	2.04082	2.06813	0.921659	2.73556		0.797872	3.34928		1.52905	0.56338
112678	Quinqueloculina stalkeri	Loeblich & Tappan, 1953	Tubothalamea	Miliolida	Hauerinidae	Quinqueloculina	2.63158	1.74129	0.490196		6.28272			0.957854							2.52525				0.460829	0.636943	0.408163	2.31144	2.99539	1.21581			0.717703			0.84507
920885	Quinqueloculina stelligera	Terquem, 1882	Tubothalamea	Miliolida	Hauerinidae	Quinqueloculina	0.657895								0.230415																			0.240964
582385	Quinqueloculina subcuneata	Cushman, 1921	Tubothalamea	Miliolida	Hauerinidae	Quinqueloculina	0.328947																0.306748						0.460829	0.303951				0.240964
526570	Reussella pulchra	Cushman, 1945	Globothalamea	Rotaliida	Reussellidae	Reussella													0.317965			0.169492	0.306748		0.15361			0.121655	0.230415	0.303951			0.239234	0.240964	0.30581
112257	Reussella sp. 1	Galloway, 1933	Globothalamea	Rotaliida	Reussellidae	Reussella		0.248756	0.245098			0.342466		0.383142					0.158983	0.328947					0.15361					0.303951					0.30581	0.28169
112257	Reussella sp. 2	Galloway, 1933	Globothalamea	Rotaliida	Reussellidae	Reussella								0.574713
112257	Reussella sp. 3	Galloway, 1933	Globothalamea	Rotaliida	Reussellidae	Reussella																						0.973236
	Rosalina adhaerens		Globothalamea	Rotaliida	Rosalinidae	Rosalina													1.27186			0.338983						0.851582
113167	Rosalina bradyi	(Cushman, 1915)	Globothalamea	Rotaliida	Rosalinidae	Rosalina	0.328947												1.43084									1.09489
490066	Rosalina pellucida	(Said, 1949)	Globothalamea	Rotaliida	Rosalinidae	Rosalina						0.342466							0.158983		0.252525	0.508475			0.30722	0.212314	0.408163		0.691244	0.303951			1.19617	0.240964	0.611621	0.28169
112148	Rosalina sp. 1	d'Orbigny, 1826	Globothalamea	Rotaliida	Rosalinidae	Rosalina						0.342466							0.476948			0.677966			0.614439		0.408163			0.303951				0.240964	0.611621	0.28169
112148	Rosalina sp. 2	d'Orbigny, 1826	Globothalamea	Rotaliida	Rosalinidae	Rosalina		0.248756											0.158983	0.986842					0.921659									0.240964		0.28169
112148	Rosalina sp. 3	d'Orbigny, 1826	Globothalamea	Rotaliida	Rosalinidae	Rosalina	0.328947								0.230415				0.63593	1.31579					0.30722									0.240964
112148	Rosalina sp. 4	d'Orbigny, 1826	Globothalamea	Rotaliida	Rosalinidae	Rosalina	0.328947												0.794913		0.252525
112148	Rosalina sp. 5	d'Orbigny, 1826	Globothalamea	Rotaliida	Rosalinidae	Rosalina	0.328947												0.317965
112148	Rosalina sp. 6	d'Orbigny, 1826	Globothalamea	Rotaliida	Rosalinidae	Rosalina																		2.66667		0.849257				17.3252			0.717703
480187	Sahulia barkeri	(Hofker, 1978)	Globothalamea	Textulariida	Textulariidae	Sahulia		0.995025	2.45098	0.409836	0.52356	0.684932	1.2945	0.574713	1.38249						1.0101	0.677966	1.84049	1.66667		1.69851	2.85714	0.121655					0.956938	0.481928		1.12676
480187	Sahulia cf. S barkeri	(Hofker, 1978)	Globothalamea	Textulariida	Textulariidae	Sahulia		0.746269	0.490196													0.677966					0.408163			0.911854
521740	Sahulia kerimbaensis	(Said, 1949)	Globothalamea	Textulariida	Textulariidae	Textularia																	0.920245
415950	Sahulia sp. 1	Loeblich & Tappan, 1985	Globothalamea	Textulariida	Textulariidae	Sahulia		0.497512	0.980392	0.819672			0.647249		0.691244				0.317965		1.26263	0.508475	0.920245	1		0.636943	0.408163							0.481928		0.28169
415950	Sahulia sp. 2	Loeblich & Tappan, 1985	Globothalamea	Textulariida	Textulariidae	Sahulia			0.245098	0.819672			0.647249		0.921659							0.338983	0.613497	0.333333			0.816327			0.607903						0.84507
503183	Sigmamiliolinella australis	(Parr, 1932)	Tubothalamea	Miliolida	Hauerinidae	Sigmamiliolinella																							0.230415						0.611621
503182	Sigmamiliolinella sp	Zheng, 1988	Tubothalamea	Miliolida	Hauerinidae	Sigmamiliolinella																											1.19617	1.92771	2.44648
112183	Sigmavirgulina sp. 1	Loeblich & Tappan, 1957	Globothalamea	Rotaliida	Bolivinitidae	Sigmavirgulina		0.248756		0.409836					0.230415						0.505051	0.508475		0.666667		0.424628				1.21581		0.265957	0.956938	0.481928	1.22324	1.12676
112183	Sigmavirgulina sp. 2	Loeblich & Tappan, 1957	Globothalamea	Rotaliida	Bolivinitidae	Sigmavirgulina					0.52356								0.953895	0.657895	0.252525	0.677966		0.333333								0.265957	0.717703		0.30581
112183	Sigmavirgulina sp. 3	Loeblich & Tappan, 1957	Globothalamea	Rotaliida	Bolivinitidae	Sigmavirgulina					0.52356											0.338983						0.486618			0.75188
112183	Sigmavirgulina sp. 4	Loeblich & Tappan, 1957	Globothalamea	Rotaliida	Bolivinitidae	Sigmavirgulina																								0.607903
850056	Sigmoilopsis cf. S. herzensteini	(Shlumberger, 1894)	Tubothalamea	Miliolida	Hauerinidae	Sigmoilopsis														2.63158											1.50376
466073	Sigmoilopsis elliptica	(Galloway & Wissler, 1927)	Tubothalamea	Miliolida	Hauerinidae	Sigmoilopsis	0.328947												3.33863	0.986842
112044	Sigmoilopsis sp. 01	Finlay, 1947	Tubothalamea	Miliolida	Hauerinidae	Sigmoilopsis	5.26316	0.497512		2.86885	0.26178			1.91571	6.68203					1.97368	0.757576	0.847458				2.12314	4.08163					7.18085	1.67464	1.44578		6.47887
112044	Sigmoilopsis sp. 02	Finlay, 1947	Tubothalamea	Miliolida	Hauerinidae	Sigmoilopsis			1.22549											1.31579			3.37423						0.230415			6.11702	1.19617	0.963855		1.40845
112044	Sigmoilopsis sp. 03	Finlay, 1947	Tubothalamea	Miliolida	Hauerinidae	Sigmoilopsis						1.71233																						2.89157		1.12676
112044	Sigmoilopsis sp. 04	Finlay, 1947	Tubothalamea	Miliolida	Hauerinidae	Sigmoilopsis																												0.963855	3.0581	0.28169
508066	Siphomarginulina sp. 1	McCulloch, 1981	Foraminifera incertae sedis	Lagenida	Vaginulinidae	Siphomarginulina			0.245098
508066	Siphomarginulina sp. 2	McCulloch, 1981	Foraminifera incertae sedis	Lagenida	Vaginulinidae	Siphomarginulina							0.323625
	Siphonaperta horrida	(Cushman, 1947)	Tubothalamea	Miliolida	Hauerinidae	Siphonaperta			4.90196				1.2945								0.505051										0.75188
490004	Siphonaperta pittensis	(Albani, 1974)	Tubothalamea	Miliolida	Hauerinidae	Siphonaperta							1.94175									1.35593
415984	Siphonaperta sp. 1	Vella, 1957	Tubothalamea	Miliolida	Hauerinidae	Siphonaperta	4.60526	4.47761		1.22951		2.39726	3.23625		2.30415
415984	Siphonaperta sp. 2	Vella, 1957	Tubothalamea	Miliolida	Hauerinidae	Siphonaperta						1.71233																		0.607903
415984	Siphonaperta sp. 3	Vella, 1957	Tubothalamea	Miliolida	Hauerinidae	Siphonaperta						0.684932											0.613497
415984	Siphonaperta sp. 4	Vella, 1957	Tubothalamea	Miliolida	Hauerinidae	Siphonaperta							1.61812
114260	Siphotextularia affinis	(Fornasini, 1883)	Globothalamea	Textulariida	Textulariidae	Siphotextularia									0.460829							0.169492	2.76074					0.243309				1.32979		0.722892	1.52905	1.12676
112823	Sorites orbiculus	(Forskål, 1775)	Tubothalamea	Miliolida	Soritidae	Sorites													0.158983
112273	Spirillina sp. 1	Ehrenberg, 1843	Tubothalamea	Spirillinida	Spirillinidae	Spirillina													1.27186	0.328947
112273	Spirillina sp. 2	Ehrenberg, 1843	Tubothalamea	Spirillinida	Spirillinidae	Spirillina													0.158983	0.328947
417752	Spiroloculina antillarum	d'Orbigny, 1839	Tubothalamea	Miliolida	Spiroloculinidae	Spiroloculina																											0.239234
112720	Spiroloculina cf. S. communis	Cushman & Todd, 1944	Tubothalamea	Miliolida	Spiroloculinidae	Spiroloculina							2.589
112722	Spiroloculina cf. S. depressa	d'Orbigny, 1826	Tubothalamea	Miliolida	Spiroloculinidae	Spiroloculina	1.31579	3.48259		0.409836		1.0274	1.94175	2.68199	1.84332	0.970874	0.407056		0.63593		1.51515		2.76074	2.66667		2.12314			1.38249				0.239234	0.481928
521738	Spiroloculina elegantissima	Said, 1949	Tubothalamea	Miliolida	Spiroloculinidae	Spiroloculina			0.490196											0.328947	0.252525	0.677966				1.27389	1.63265	0.851582	0.230415			1.06383	0.717703	0.240964	1.52905	0.28169
112726	Spiroloculina excavata	d'Orbigny, 1846	Tubothalamea	Miliolida	Spiroloculinidae	Spiroloculina						2.73973		3.83142			1.62822		1.58983	4.60526						2.9724
489128	Spiroloculina indica	Cushman & Todd, 1944	Tubothalamea	Miliolida	Spiroloculinidae	Spiroloculina			2.94118		3.14136	2.39726	3.23625							1.31579															0.611621
489129	Spiroloculina nummiformis	Said, 1949	Tubothalamea	Miliolida	Spiroloculinidae	Spiroloculina																		1.66667		0.424628			0.691244	0.303951			0.478469		0.30581
889430	Spiroloculina pulchella	d'Orbigny in Fornasini, 1904	Tubothalamea	Miliolida	Spiroloculinidae	Spiroloculina			1.47059		0.26178																	2.55474							0.611621
112739	Spiroloculina regularis	Cushman & Todd, 1944	Tubothalamea	Miliolida	Spiroloculinidae	Spiroloculina	0.657895		0.980392					4.5977		4.85437	1.76391			1.97368					0.921659			2.31144	1.38249				0.239234		0.30581
112742	Spiroloculina rotunda	d'Orbigny, 1826	Tubothalamea	Miliolida	Spiroloculinidae	Spiroloculina	0.657895	1.74129				3.42466	0.647249			4.85437	3.93487		0.317965									0.243309
112046	Spiroloculina sp. 1	d'Orbigny, 1826	Tubothalamea	Miliolida	Spiroloculinidae	Spiroloculina	1.64474	4.97512			4.71204						1.62822								0.614439				4.60829		3.00752		3.82775		3.66972	3.94366
112046	Spiroloculina sp. 2	d'Orbigny, 1826	Tubothalamea	Miliolida	Spiroloculinidae	Spiroloculina			5.39216	2.04918	1.57068	4.45205	0.323625	4.40613							12.6263		9.5092		3.68664	2.54777	9.38776	6.20438					3.34928	7.46988
112046	Spiroloculina sp. 3	d'Orbigny, 1826	Tubothalamea	Miliolida	Spiroloculinidae	Spiroloculina						2.05479	0.647249	0.383142	1.84332		0.949796		0.317965			1.35593		2								1.59574			1.83486
112046	Spiroloculina sp. 4	d'Orbigny, 1826	Tubothalamea	Miliolida	Spiroloculinidae	Spiroloculina						1.71233			0.460829	1.69903	0.678426			2.63158		2.0339										3.7234
112046	Spiroloculina sp. 5	d'Orbigny, 1826	Tubothalamea	Miliolida	Spiroloculinidae	Spiroloculina								1.53257						3.94737		3.38983								3.95137
112744	Spiroloculina subimpressa	Parr, 1950	Tubothalamea	Miliolida	Spiroloculinidae	Spiroloculina									2.76498	1.69903		2.27273	2.7027			0.677966		5
114230	Spiroplectammina sagittula	(Defrance, 1824)	Globothalamea	Lituolida	Spiroplectamminidae	Spiroplectinella																0.169492
112385	Spiroplectammina sp. 1	Cushman, 1927	Globothalamea	Lituolida	Spiroplectamminidae	Spiroplectammina								0.574713
	Spirotextularia floridana	(Cushman, 1922)	Globothalamea	Lituolida	Spiroplectamminidae	Spirotextularia		0.746269	0.980392	0.819672		0.342466	0.647249	1.72414	1.38249								0.613497			0.849257							1.19617	0.722892		2.53521
114267	Textularia bocki	Höglund, 1947	Globothalamea	Textulariida	Textulariidae	Textularia					1.3089					0.485437	0.542741	2.27273				1.35593
899059	Textularia cf. T. conica	Ehrenberg, 1840	Globothalamea	Textulariida	Textulariidae	Textularia															1.0101											2.65957		1.68675
489119	Textularia cf. T. foliacea	Heron-Allen & Earland, 1915	Globothalamea	Textulariida	Textulariidae	Textularia	1.31579	0.746269	3.67647		1.3089	3.42466		3.63985	2.76498				0.317965		1.26263									0.911854		3.19149
466027	Textularia cf. T. stricta	Cushman, 1911	Globothalamea	Textulariida	Textulariidae	Textularia							0.647249						1.27186		0.252525
899059	Textularia conica	Ehrenberg, 1840	Globothalamea	Textulariida	Textulariidae	Textularia		0.746269		3.27869	0.78534	2.39726	0.970874		1.38249				0.317965			0.338983		0.666667			2.04082					1.8617	0.478469	1.92771	0.611621
489118	Textularia cushmani	Said, 1949	Globothalamea	Textulariida	Textulariidae	Textularia	2.63158	0.497512					0.970874											0.333333
114227	Textularia earlandi	Parker, 1952	Globothalamea	Lituolida	Spiroplectamminidae	Spiroplectammina																														1.97183
489119	Textularia foliacea	Heron-Allen & Earland, 1915	Globothalamea	Textulariida	Textulariidae	Textularia				2.04918			3.55987											3.66667		3.18471	2.04082		0.921659		1.50376		1.67464		1.22324
914020	Textularia pala	Cžjžek, 1848	Globothalamea	Textulariida	Textulariidae	Textularia	0.328947		2.20588	1.22951	0.52356		1.2945							3.28947	1.26263	1.69492														3.38028
112394	Textularia sp. 1	Defrance, 1824	Globothalamea	Textulariida	Textulariidae	Textularia			0.735294														0.613497			2.54777
112394	Textularia sp. 2	Defrance, 1824	Globothalamea	Textulariida	Textulariidae	Textularia																									0.75188
112394	Textularia sp. 3	Defrance, 1824	Globothalamea	Textulariida	Textulariidae	Textularia																0.508475	0.920245								0.75188
112394	Textularia sp. 4	Defrance, 1824	Globothalamea	Textulariida	Textulariidae	Textularia																													0.30581
112394	Textularia sp. 5	Defrance, 1824	Globothalamea	Textulariida	Textulariidae	Textularia																	1.84049
112394	Textularia sp. 6	Defrance, 1824	Globothalamea	Textulariida	Textulariidae	Textularia									3.91705									0.666667
112394	Textularia sp. 7	Defrance, 1824	Globothalamea	Textulariida	Textulariidae	Textularia																														0.28169
503177	Triloculina cf. T. verspertilio	Zheng, 1988	Tubothalamea	Miliolida	Hauerinidae	Triloculina											0.135685													0.303951
720824	Triloculina elongotricarinata	Debenay, 2013	Tubothalamea	Miliolida	Hauerinidae	Triloculina	0.657895	1.49254	1.47059	1.22951	0.26178	0.684932	1.2945		0.460829	0.242718	2.03528		1.43084		0.757576		1.22699	0.666667				4.0146	4.37788	0.911854		1.59574	2.39234	0.240964	1.22324	0.56338
112754	Triloculina frigida	Lagoe, 1977	Tubothalamea	Miliolida	Hauerinidae	Triloculina																			0.460829
112767	Triloculina plicata	Terquem, 1878	Tubothalamea	Miliolida	Hauerinidae	Triloculina										0.728155	0.27137		1.27186						0.768049					2.12766		0.797872	1.19617		0.611621
490008	Triloculina serrulata	McCulloch, 1977	Tubothalamea	Miliolida	Hauerinidae	Triloculina										0.970874	0.542741		1.27186					3.33333						1.51976				0.240964		0.28169
112047	Triloculina sp. 1	d'Orbigny, 1826	Tubothalamea	Miliolida	Hauerinidae	Triloculina						1.0274				0.485437
112770	Triloculina terquemiana	(Brady, 1884)	Tubothalamea	Miliolida	Hauerinidae	Triloculina																		1.33333
991800	Triloculina tricarinata	d'Orbigny in Deshayes, 1832	Tubothalamea	Miliolida	Hauerinidae	Triloculina	4.60526	4.97512	2.20588	2.04918	2.09424	2.73973	3.23625	4.40613	1.84332	7.76699	5.15604	6.81818	3.33863		4.54545	1.69492	3.06748	4	1.84332	8.9172	4.89796	2.55474	4.14747	1.82371	19.5489	3.98936	6.9378	4.09639	3.36391	2.53521
112772	Triloculina trigonula	(Lamarck, 1804)	Tubothalamea	Miliolida	Hauerinidae	Triloculina					1.83246	0.342466				7.76699	5.42741		1.90779			3.05085		2.66667	0.614439			1.21655	2.76498	0.911854		2.12766				0.56338
490006	Triloculinella asymmetrica	(Said, 1949)	Tubothalamea	Miliolida	Hauerinidae	Triloculina																										1.32979
417770	Wiesnerella auriculata	(Egger, 1893)	Tubothalamea	Miliolida	Fischerinidae	Wiesnerella													1.27186						0.30722
