# Supplementary material for: Dataset showing the abundance and distribution of benthic foraminifera in relation to marine sediment parameters from western Arabian Gulf
Source: Data Brief. 2019 Dec 17;28:105014. doi: 10.1016/j.dib.2019.105014 (PMC6948127; doi:10.1016/j.dib.2019.105014)
Supplement: Multimedia component 6 [file mmc6.xlsx]

## Sheet: Appendix 1-6
	SAMPLE STATISTICS
		S05F_01	S05F_02	S05F_05	S05F_07	S05F_08	S05F_09	S05F_10	S05F_11	S05F_12	S05F_13	S05F_14	S05F_15	S05F_16	S05F_17	S05F_18	S05F_19	S05F_20	S05F_21	S05F_22	S05F_25	S05F_26	S05F_27	S05F_28	S05F_29	S05F_30
	ANALYST AND DATE:	,	,	,	,	,	,	,	,	,	,	,	,	,	,	,	,	,	,	,	,	,	,	,	,	,
	SIEVING ERROR:
	SAMPLE TYPE:	Trimodal, Very Poorly Sorted	Bimodal, Very Poorly Sorted	Trimodal, Very Poorly Sorted	Bimodal, Very Poorly Sorted	Trimodal, Very Poorly Sorted	Trimodal, Very Poorly Sorted	Trimodal, Very Poorly Sorted	Bimodal, Very Poorly Sorted	Unimodal, Poorly Sorted	Bimodal, Very Poorly Sorted	Bimodal, Very Poorly Sorted	Bimodal, Very Poorly Sorted	Bimodal, Very Poorly Sorted	Bimodal, Very Poorly Sorted	Bimodal, Very Poorly Sorted	Trimodal, Very Poorly Sorted	Bimodal, Very Poorly Sorted	Bimodal, Very Poorly Sorted	Unimodal, Very Poorly Sorted	Bimodal, Very Poorly Sorted	Bimodal, Very Poorly Sorted	Bimodal, Very Poorly Sorted	Bimodal, Very Poorly Sorted	Bimodal, Very Poorly Sorted	Bimodal, Very Poorly Sorted
	TEXTURAL GROUP:	Gravelly Muddy Sand	Slightly Gravelly Muddy Sand	Gravelly Muddy Sand	Gravelly Muddy Sand	Gravelly Muddy Sand	Gravelly Muddy Sand	Gravelly Muddy Sand	Gravelly Muddy Sand	Slightly Gravelly Sand	Slightly Gravelly Sandy Mud	Muddy Sand	Gravelly Muddy Sand	Gravelly Muddy Sand	Gravelly Muddy Sand	Gravelly Muddy Sand	Gravelly Muddy Sand	Slightly Gravelly Muddy Sand	Gravelly Muddy Sand	Muddy Sand	Muddy Sand	Gravelly Muddy Sand	Sandy Mud	Gravelly Muddy Sand	Gravelly Muddy Sand	Muddy Sand
	SEDIMENT NAME:	Very Fine Gravelly Very Fine Silty Fine Sand	Slightly Very Fine Gravelly Very Fine Silty Fine Sand	Very Fine Gravelly Very Fine Silty Fine Sand	Very Fine Gravelly Very Fine Silty Fine Sand	Very Fine Gravelly Very Fine Silty Medium Sand	Very Fine Gravelly Very Fine Silty Medium Sand	Very Fine Gravelly Very Fine Silty Medium Sand	Very Fine Gravelly Very Coarse Silty Very Fine Sand	Slightly Very Fine Gravelly Medium Sand	Slightly Very Fine Gravelly Very Fine Sandy Very Fine Silt	Very Fine Silty Very Fine Sand	Very Fine Gravelly Very Fine Silty Very Fine Sand	Very Fine Gravelly Very Fine Silty Fine Sand	Very Fine Gravelly Very Fine Silty Fine Sand	Very Fine Gravelly Very Fine Silty Medium Sand	Very Fine Gravelly Very Fine Silty Very Fine Sand	Slightly Very Fine Gravelly Very Fine Silty Very Fine Sand	Very Fine Gravelly Very Fine Silty Fine Sand	Medium Silty Very Fine Sand	Very Fine Silty Very Fine Sand	Very Fine Gravelly Very Fine Silty Fine Sand	Very Fine Sandy Very Fine Silt	Very Fine Gravelly Very Fine Silty Fine Sand	Very Fine Gravelly Very Fine Silty Fine Sand	Very Fine Silty Very Fine Sand
METHOD OF	MEAN	652.673	352.635	661.937	509.821	568.346	612.324	624.943	648.46	643.407	130.499	100.476	540.212	500.261	604.788	769.219	539.473	450.113	548.809	203.472	156.432	577.002	149.133	620.449	620.463	177.912
MOMENTS	SORTING	915.842	511.787	925.518	778.878	817.629	856.605	848.479	846.949	630.45	311.523	126.965	804.064	761.698	871.725	888.951	847.982	672.513	787.796	282.915	277.334	842.305	293.373	869.816	854.367	308.731
Arithmetic (mm)	SKEWNESS	1.64469	2.1865	1.58413	2.05823	1.88003	1.77071	1.79086	1.72993	1.97827	5.79113	3.068	2.05763	2.20202	1.84994	1.45487	1.98501	2.40801	2.06413	3.07803	3.40239	1.92016	3.4836	1.81388	1.82901	3.17062
	KURTOSIS	4.54241	8.42813	4.34209	6.60502	5.75357	5.19363	5.2932	5.09149	7.3154	44.7092	15.169	6.39797	7.20847	5.31222	4.16192	5.89137	8.8036	6.53613	13.2378	15.5123	5.72409	15.3949	5.22992	5.35666	13.1976
METHOD OF	MEAN	114.457	82.0316	104.649	79.0913	107.332	126.141	149.549	203.81	400.934	27.1535	34.006	128.181	111.892	152.004	204.223	95.7428	116.051	138.669	89.457	35.4426	111.618	29.2021	133.547	149.842	42.1843
MOMENTS	SORTING	11.4295	7.525	12.6	11.9058	10.1637	9.36357	8.54032	5.97223	2.516	5.4469	4.92471	7.89353	8.71009	7.20977	9.73147	10.2257	7.16239	7.69705	3.51637	6.59763	10.5146	6.66159	10.0373	8.70969	6.45711
Geometric (mm)	SKEWNESS	-0.51274	-0.316983	-0.491396	-0.397827	-0.479729	-0.468429	-0.634817	-0.637638	0.0797109	0.3415	-0.240723	-0.550253	-0.630498	-0.48089	-0.998568	-0.422336	-0.518861	-0.61211	0.00295486	-0.0470092	-0.615981	0.156532	-0.75831	-0.758248	-0.115751
	KURTOSIS	1.99634	1.95158	1.97614	1.86649	2.06348	1.99408	2.31391	3.13953	2.21952	2.34051	1.86784	2.38592	2.44158	2.41482	2.68002	1.95497	2.35614	2.43258	2.24207	1.78017	2.2516	1.84333	2.53462	2.66197	1.89141
METHOD OF	MEAN	2.71089	3.60768	2.36535	2.82499	2.80893	2.98689	2.74131	2.05974	1.31856	5.20272	4.87807	2.96375	2.89196	2.71782	2.29179	3.38469	3.10717	2.85028	3.48266	4.81837	2.56845	5.09779	2.33849	2.43089	4.56715
MOMENTS	SORTING	3.26112	2.91169	3.08073	3.14056	3.09413	3.22706	3.09429	2.30847	1.33113	2.44543	2.30004	2.98067	2.95005	2.84995	3.28266	3.35413	2.84044	2.94431	1.81409	2.72195	3.00044	2.73587	2.89784	2.8767	2.69089
Logarithmic (f)	SKEWNESS	0.604883	0.316983	0.683543	0.591798	0.533298	0.468429	0.634817	0.306477	-0.0797109	-0.3415	0.240723	0.550253	0.657862	0.48089	0.998568	0.422336	0.518861	0.61211	-0.00295486	0.0470092	0.728849	-0.156532	0.862355	0.775727	0.115751
	KURTOSIS	2.13192	1.95158	2.29875	2.12184	2.11364	1.99408	2.31391	2.09592	2.21952	2.34051	1.86784	2.38592	2.5286	2.41482	2.68002	1.95497	2.35614	2.43258	2.24207	1.78017	2.5251	1.84333	2.90357	2.75446	1.89141
FOLK AND	MEAN	120.793	71.6895	207.021	127.898	132.166	100.343	119.443	286.976	396.321	24.8318	34.0323	102.089	107.237	147.93	129.351	77.0268	101.025	117.727	83.3363	35.7203	163.201	28.9822	235.746	196.02	38.9588
WARD METHOD	SORTING	14.0713	9.5535	10.558	12.1662	11.5491	12.2345	11.0063	5.44616	2.66472	6.09632	5.44571	10.3121	10.9518	8.67405	13.3	12.703	8.71438	9.48763	4.04315	6.97705	10.6427	6.93573	8.56262	8.77851	7.13294
(mm)	SKEWNESS	-0.30492	-0.252152	-0.330273	-0.310024	-0.259601	-0.311348	-0.340994	-0.0440021	-0.00133445	0.000453841	-0.431503	-0.255419	-0.245125	-0.18887	-0.498685	-0.21335	-0.267901	-0.292805	-0.186028	-0.316009	-0.260395	-0.135488	-0.207598	-0.237038	-0.313304
	KURTOSIS	0.950527	0.786093	0.869009	0.839953	0.916409	0.814917	1.14396	0.999917	0.891723	0.713054	0.652326	1.26389	1.32344	1.18369	1.30987	0.575453	1.10962	1.2328	1.3668	0.634582	1.14043	0.662613	1.2126	1.23638	0.693362
FOLK AND	MEAN	3.04939	3.80209	2.27215	2.96693	2.91958	3.31699	3.06561	1.801	1.33526	5.33167	4.87695	3.2921	3.22112	2.75701	2.95063	3.6985	3.30722	3.08648	3.58491	4.80711	2.61528	5.10869	2.0847	2.35092	4.68191
WARD METHOD	SORTING	3.81469	3.25603	3.40027	3.60481	3.52971	3.61288	3.46025	2.44524	1.41399	2.60794	2.44512	3.36627	3.4531	3.11671	3.73335	3.6671	3.1234	3.24605	2.01548	2.80262	3.41179	2.79405	3.09805	3.13398	2.8345
(f)	SKEWNESS	0.30492	0.252152	0.330273	0.310024	0.259601	0.311348	0.340994	0.0440021	0.00133445	-0.000453841	0.431503	0.255419	0.245125	0.18887	0.498685	0.21335	0.267901	0.292805	0.186028	0.316009	0.260395	0.135488	0.207598	0.237038	0.313304
	KURTOSIS	0.950527	0.786093	0.869009	0.839953	0.916409	0.814917	1.14396	0.999917	0.891723	0.713054	0.652326	1.26389	1.32344	1.18369	1.30987	0.575453	1.10962	1.2328	1.3668	0.634582	1.14043	0.662613	1.2126	1.23638	0.693362
FOLK AND	MEAN:	Very Fine Sand	Very Fine Sand	Fine Sand	Fine Sand	Fine Sand	Very Fine Sand	Very Fine Sand	Medium Sand	Medium Sand	Coarse Silt	Very Coarse Silt	Very Fine Sand	Very Fine Sand	Fine Sand	Fine Sand	Very Fine Sand	Very Fine Sand	Very Fine Sand	Very Fine Sand	Very Coarse Silt	Fine Sand	Coarse Silt	Fine Sand	Fine Sand	Very Coarse Silt
WARD METHOD	SORTING:	Very Poorly Sorted	Very Poorly Sorted	Very Poorly Sorted	Very Poorly Sorted	Very Poorly Sorted	Very Poorly Sorted	Very Poorly Sorted	Very Poorly Sorted	Poorly Sorted	Very Poorly Sorted	Very Poorly Sorted	Very Poorly Sorted	Very Poorly Sorted	Very Poorly Sorted	Very Poorly Sorted	Very Poorly Sorted	Very Poorly Sorted	Very Poorly Sorted	Very Poorly Sorted	Very Poorly Sorted	Very Poorly Sorted	Very Poorly Sorted	Very Poorly Sorted	Very Poorly Sorted	Very Poorly Sorted
(Description)	SKEWNESS:	Very Fine Skewed	Fine Skewed	Very Fine Skewed	Very Fine Skewed	Fine Skewed	Very Fine Skewed	Very Fine Skewed	Symmetrical	Symmetrical	Symmetrical	Very Fine Skewed	Fine Skewed	Fine Skewed	Fine Skewed	Very Fine Skewed	Fine Skewed	Fine Skewed	Fine Skewed	Fine Skewed	Very Fine Skewed	Fine Skewed	Fine Skewed	Fine Skewed	Fine Skewed	Very Fine Skewed
	KURTOSIS:	Mesokurtic	Platykurtic	Platykurtic	Platykurtic	Mesokurtic	Platykurtic	Leptokurtic	Mesokurtic	Platykurtic	Platykurtic	Very Platykurtic	Leptokurtic	Leptokurtic	Leptokurtic	Leptokurtic	Very Platykurtic	Mesokurtic	Leptokurtic	Leptokurtic	Very Platykurtic	Leptokurtic	Very Platykurtic	Leptokurtic	Leptokurtic	Platykurtic
	MODE 1 (mm):	3	187.5	187.5	3	3	3	3	94	375	3	94	94	187.5	187.5	375	3	94	187.5	94	3	187.5	3	187.5	187.5	3
	MODE 2 (mm):	187.5	3	1500	187.5	375	375	375	750		94	3	3	3	3	3	94	3	3		94	3	94	3	3	94
	MODE 3 (mm):	750		3		94	94	94									1500
	MODE 1 (f):	8.46578	2.5	2.5	8.46578	8.46578	8.46578	8.46578	3.49425	1.5	8.46578	3.49425	3.49425	2.5	2.5	1.5	8.46578	3.49425	2.5	3.49425	8.46578	2.5	8.46578	2.5	2.5	8.46578
	MODE 2 (f):	2.5	8.46578	-0.5	2.5	1.5	1.5	1.5	0.5		3.49425	8.46578	8.46578	8.46578	8.46578	8.46578	3.49425	8.46578	8.46578		3.49425	8.46578	3.49425	8.46578	8.46578	3.49425
	MODE 3 (f):	0.5		8.46578		3.49425	3.49425	3.49425									-0.5
	D10 (mm):	3.0491	3.12013	3.84798	3.18503	3.40375	3.04274	3.20398	21.4664	110.853	2.72293	2.85441	3.21346	3.17246	4.67612	2.86953	2.61571	3.46199	3.37732	10.8052	2.5875	3.41976	2.51856	3.63351	3.81487	2.72202
	D50 (mm):	248.268	119.223	317.354	228.467	223.222	201.037	235.06	267.961	396.049	27.8353	63.5112	168.138	178.49	187.923	395.622	131.968	157.977	196.765	101.964	67.7376	246.915	41.8149	277.99	261.134	73.9258
	D90 (mm):	2682.07	1070.76	3722	3316.34	2232.34	1806.79	1801	2091.55	1463.23	230.459	214.635	1616.16	1804.82	1867.29	1992.77	1732.46	1252.68	1582.6	463.494	361.544	2824.91	323.674	2866.71	2284.23	411.197
	(D90 / D10) (mm):	879.627	343.177	967.262	1041.23	655.846	593.804	562.114	97.4333	13.1998	84.6365	75.1943	502.936	568.902	399.324	694.46	662.329	361.838	468.598	42.8954	139.727	826.053	128.515	788.965	598.771	151.063
	(D90 - D10) (mm):	2679.02	1067.64	3718.16	3313.16	2228.93	1803.75	1797.8	2070.08	1352.37	227.736	211.781	1612.95	1801.65	1862.61	1989.9	1729.84	1249.22	1579.23	452.689	358.957	2821.49	321.155	2863.08	2280.42	408.474
	(D75 / D25) (mm):	23.6173	28.1288	23.1548	27.7223	25.5709	33.2796	12.0395	10.9689	4.15751	22.7423	19.6578	9.27465	9.01162	10.6634	9.13733	149.767	11.2518	9.65088	4.19171	40.3312	12.8613	35.7298	11.1556	10.6029	31.7987
	(D75 - D25) (mm):	1021.82	399.725	1401.14	969.221	865.003	754.273	715.035	853.592	615.155	103.984	123.4	540.152	569.949	625.71	924.404	582.017	465.528	564.698	153.115	149.759	874.995	123.606	917.894	790.528	167.621
	D10 (f):	-1.42335	-0.0986322	-1.89608	-1.72959	-1.15855	-0.853428	-0.848799	-1.06457	-0.549153	2.11742	2.22004	-0.692573	-0.851855	-0.900945	-0.994775	-0.792822	-0.325017	-0.662301	1.10938	1.46776	-1.4982	1.62739	-1.5194	-1.19171	1.2821
	D50 (f):	2.01003	3.06826	1.65583	2.12994	2.16345	2.31447	2.0889	1.89991	1.33625	5.16694	3.97685	2.57229	2.48609	2.41178	1.3378	2.92174	2.66221	2.34546	3.29387	3.8839	2.01791	4.57984	1.8469	1.93714	3.75778
	D90 (f):	8.3574	8.32418	8.02168	8.29448	8.19866	8.36042	8.28592	5.54177	3.17329	8.52062	8.45259	8.28166	8.30018	7.74047	8.44497	8.57858	8.17418	8.20991	6.53213	8.59423	8.19189	8.63319	8.10442	8.03415	8.5211
	(D90 / D10) (f):	-5.87166	-84.3962	-4.23067	-4.79563	-7.07662	-9.79628	-9.76193	-5.20565	-5.77851	4.02407	3.80741	-11.9578	-9.74365	-8.5915	-8.48933	-10.8203	-25.15	-12.396	5.8881	5.85535	-5.46781	5.30494	-5.33397	-6.7417	6.64621
	(D90 - D10) (f):	9.78075	8.42281	9.91776	10.0241	9.35721	9.21384	9.13472	6.60634	3.72244	6.40321	6.23255	8.97423	9.15204	8.64142	9.43975	9.37141	8.4992	8.87221	5.42275	7.12647	9.69009	7.0058	9.62382	9.22586	7.239
	(D75 / D25) (f):	-47.7623	4.78845	-7.23788	-605.679	31.8329	14.9366	11.0044	39.1933	7.76123	2.40823	2.45995	5.43845	5.94509	7.38995	-58.3119	10.3705	4.60461	5.90622	1.89345	2.97325	49.5637	2.734	-291.614	18.3623	2.9722
	(D75 - D25) (f):	4.56177	4.81398	4.53324	4.79298	4.67643	5.05657	3.5897	3.45535	2.05572	4.50731	4.29703	3.21329	3.17179	3.4146	3.19177	7.22658	3.49208	3.27066	2.06754	5.33382	3.68497	5.15906	3.47969	3.40639	4.99089
	% GRAVEL:	0.142752	0.00800904	0.191336	0.14365	0.111074	0.0821517	0.0825055	0.105275	0.0342394	0.00525033	0	0.0700022	0.0860687	0.0898521	0.0991671	0.0799606	0.0397001	0.0667006	0	0	0.140016	0	0.146683	0.116397	0
	% SAND:	0.595785	0.637662	0.559549	0.581412	0.60735	0.620573	0.673358	0.73112	0.965761	0.379942	0.503717	0.689939	0.696338	0.666829	0.708825	0.661776	0.694038	0.690914	0.72338	0.524295	0.639356	0.465864	0.672396	0.68361	0.550889
	% MUD:	0.261463	0.354329	0.249115	0.274938	0.281576	0.297275	0.244137	0.163604	0	0.614808	0.496283	0.240059	0.217593	0.243319	0.192008	0.258264	0.266262	0.242386	0.27662	0.475705	0.220628	0.534136	0.180921	0.199992	0.449111
	% V COARSE GRAVEL:	0	0	0	0	0	0	0	0	0	0	0	0	0	0	0	0	0	0	0	0	0	0	0	0	0
	% COARSE GRAVEL:	0	0	0	0	0	0	0	0	0	0	0	0	0	0	0	0	0	0	0	0	0	0	0	0	0
	% MEDIUM GRAVEL:	0	0	0	0	0	0	0	0	0	0	0	0	0	0	0	0	0	0	0	0	0	0	0	0	0
	% FINE GRAVEL:	0	0	0	0	0	0	0	0	0	0	0	0	0	0	0	0	0	0	0	0	0	0	0	0	0
	% V FINE GRAVEL:	0.142752	0.00800904	0.191336	0.14365	0.111074	0.0821517	0.0825055	0.105275	0.0342394	0.00525033	0	0.0700022	0.0860687	0.0898521	0.0991671	0.0799606	0.0397001	0.0667006	0	0	0.140016	0	0.146683	0.116397	0
	% V COARSE SAND:	0.118317	0.102057	0.13045	0.107197	0.120235	0.121771	0.115704	0.131641	0.14586	0.0171672	0	0.0975768	0.0940389	0.102447	0.159411	0.0967254	0.0893355	0.0986069	0.0279172	0.0263273	0.101113	0.0326751	0.10456	0.107959	0.0376596
	% COARSE SAND:	0.120166	0.109747	0.115094	0.115227	0.123233	0.126996	0.14434	0.144619	0.229902	0.0306078	0.0208783	0.113846	0.108968	0.107979	0.175862	0.0950645	0.124862	0.127045	0.0624255	0.0454181	0.116915	0.03779	0.123609	0.130703	0.0411577
	% MEDIUM SAND:	0.117502	0.111514	0.096244	0.117741	0.126445	0.131911	0.145975	0.131641	0.267654	0.0315626	0.0334844	0.120698	0.115781	0.129564	0.194076	0.084082	0.132096	0.146175	0.0882931	0.0604047	0.139171	0.0470761	0.147773	0.154663	0.0750893
	% FINE SAND:	0.126015	0.15791	0.133755	0.124561	0.116323	0.118203	0.129094	0.130884	0.201088	0.131259	0.207405	0.171027	0.195732	0.170375	0.112077	0.156409	0.172158	0.177946	0.2272	0.167624	0.155507	0.135823	0.165483	0.162615	0.181094
	% V FINE SAND:	0.113785	0.156434	0.0840058	0.116686	0.121114	0.121693	0.138245	0.192335	0.121256	0.169345	0.24195	0.186791	0.181817	0.156464	0.0673987	0.229495	0.175585	0.141141	0.317544	0.224521	0.126651	0.212499	0.130972	0.12767	0.215888
	% V COARSE SILT:	0.0244827	0.0500458	0.0361074	0.0317654	0.0381311	0.0333066	0.0244715	0.0412539	0	0.0983839	0.0760063	0.0236743	0.0169837	0.0383157	0	0	0.0352858	0.0277597	0.0697517	0.0520879	0.0230501	0.0588722	0.0163462	0.0233634	0.0565413
	% COARSE SILT:	0.0244827	0.0500458	0.0361074	0.0317654	0.0381311	0.0333066	0.0244715	0.0412539	0	0.0983839	0.0760063	0.0236743	0.0169837	0.0383157	0	0	0.0352858	0.0277597	0.0697517	0.0520879	0.0230501	0.0588722	0.0163462	0.0233634	0.0565413
	% MEDIUM SILT:	0.0244827	0.0500458	0.0361074	0.0317654	0.0381311	0.0333066	0.0244715	0.0412539	0	0.0983839	0.0760063	0.0236743	0.0169837	0.0383157	0	0	0.0352858	0.0277597	0.0697517	0.0520879	0.0230501	0.0588722	0.0163462	0.0233634	0.0565413
	% FINE SILT:	0.0292691	0.0536663	0.0384961	0.0357754	0.0412867	0.037819	0.0286669	0.0398424	0	0.102704	0.0800729	0.0278656	0.0215431	0.0401309	0.00656968	0.00883668	0.0384008	0.0313365	0.0673651	0.0595143	0.0266826	0.0671452	0.0197592	0.0262366	0.0623012
	% V FINE SILT:	0.158746	0.150526	0.102297	0.143867	0.125896	0.159536	0.142055	0	0	0.216953	0.188191	0.14117	0.145099	0.0882408	0.185438	0.249427	0.122004	0.12777	0	0.259927	0.124795	0.290375	0.112123	0.103666	0.217186
	% CLAY:	0	0	0	0	0	0	0	0	0	0	0	0	0	0	0	0	0	0	0	0	0	0	0	0	0

## Sheet: Summarised Appendix 1-6
Stations	SAMPLE TYPE	TEXTURAL GROUP	SEDIMENT NAME	MEAN	SORTING	SKEWNESS	KURTOSIS	MEAN	SORTING	SKEWNESS	KURTOSIS	Bioclast	Sand	Mud
S05F_13	Bimodal, Very Poorly Sorted	Slightly Gravelly Sandy Mud	Slightly Very Fine Gravelly Very Fine Sandy Very Fine Silt	5.33167	2.60794	-0.000453841	0.713054	Coarse Silt	Very Poorly Sorted	Symmetrical	Platykurtic	0.00525033	0.379942	0.614808
S05F_27	Bimodal, Very Poorly Sorted	Sandy Mud	Very Fine Sandy Very Fine Silt	5.10869	2.79405	0.135488	0.662613	Coarse Silt	Very Poorly Sorted	Fine Skewed	Very Platykurtic	0	0.465864	0.534136
S05F_05	Trimodal, Very Poorly Sorted	Gravelly Muddy Sand	Very Fine Gravelly Very Fine Silty Fine Sand	2.27215	3.40027	0.330273	0.869009	Fine Sand	Very Poorly Sorted	Very Fine Skewed	Platykurtic	0.191336	0.559549	0.249115
S05F_07	Bimodal, Very Poorly Sorted	Gravelly Muddy Sand	Very Fine Gravelly Very Fine Silty Fine Sand	2.96693	3.60481	0.310024	0.839953	Fine Sand	Very Poorly Sorted	Very Fine Skewed	Platykurtic	0.14365	0.581412	0.274938
S05F_08	Trimodal, Very Poorly Sorted	Gravelly Muddy Sand	Very Fine Gravelly Very Fine Silty Medium Sand	2.91958	3.52971	0.259601	0.916409	Fine Sand	Very Poorly Sorted	Fine Skewed	Mesokurtic	0.111074	0.60735	0.281576
S05F_17	Bimodal, Very Poorly Sorted	Gravelly Muddy Sand	Very Fine Gravelly Very Fine Silty Fine Sand	2.75701	3.11671	0.18887	1.18369	Fine Sand	Very Poorly Sorted	Fine Skewed	Leptokurtic	0.0898521	0.666829	0.243319
S05F_18	Bimodal, Very Poorly Sorted	Gravelly Muddy Sand	Very Fine Gravelly Very Fine Silty Medium Sand	2.95063	3.73335	0.498685	1.30987	Fine Sand	Very Poorly Sorted	Very Fine Skewed	Leptokurtic	0.0991671	0.708825	0.192008
S05F_26	Bimodal, Very Poorly Sorted	Gravelly Muddy Sand	Very Fine Gravelly Very Fine Silty Fine Sand	2.61528	3.41179	0.260395	1.14043	Fine Sand	Very Poorly Sorted	Fine Skewed	Leptokurtic	0.140016	0.639356	0.220628
S05F_28	Bimodal, Very Poorly Sorted	Gravelly Muddy Sand	Very Fine Gravelly Very Fine Silty Fine Sand	2.0847	3.09805	0.207598	1.2126	Fine Sand	Very Poorly Sorted	Fine Skewed	Leptokurtic	0.146683	0.672396	0.180921
S05F_29	Bimodal, Very Poorly Sorted	Gravelly Muddy Sand	Very Fine Gravelly Very Fine Silty Fine Sand	2.35092	3.13398	0.237038	1.23638	Fine Sand	Very Poorly Sorted	Fine Skewed	Leptokurtic	0.116397	0.68361	0.199992
S05F_11	Bimodal, Very Poorly Sorted	Gravelly Muddy Sand	Very Fine Gravelly Very Coarse Silty Very Fine Sand	1.801	2.44524	0.0440021	0.999917	Medium Sand	Very Poorly Sorted	Symmetrical	Mesokurtic	0.105275	0.73112	0.163604
S05F_12	Unimodal, Poorly Sorted	Slightly Gravelly Sand	Slightly Very Fine Gravelly Medium Sand	1.33526	1.41399	0.00133445	0.891723	Medium Sand	Poorly Sorted	Symmetrical	Platykurtic	0.0342394	0.965761	0
S05F_14	Bimodal, Very Poorly Sorted	Muddy Sand	Very Fine Silty Very Fine Sand	4.87695	2.44512	0.431503	0.652326	Very Coarse Silt	Very Poorly Sorted	Very Fine Skewed	Very Platykurtic	0	0.503717	0.496283
S05F_25	Bimodal, Very Poorly Sorted	Muddy Sand	Very Fine Silty Very Fine Sand	4.80711	2.80262	0.316009	0.634582	Very Coarse Silt	Very Poorly Sorted	Very Fine Skewed	Very Platykurtic	0	0.524295	0.475705
S05F_30	Bimodal, Very Poorly Sorted	Muddy Sand	Very Fine Silty Very Fine Sand	4.68191	2.8345	0.313304	0.693362	Very Coarse Silt	Very Poorly Sorted	Very Fine Skewed	Platykurtic	0	0.550889	0.449111
S05F_01	Trimodal, Very Poorly Sorted	Gravelly Muddy Sand	Very Fine Gravelly Very Fine Silty Fine Sand	3.04939	3.81469	0.30492	0.950527	Very Fine Sand	Very Poorly Sorted	Very Fine Skewed	Mesokurtic	0.142752	0.595785	0.261463
S05F_02	Bimodal, Very Poorly Sorted	Slightly Gravelly Muddy Sand	Slightly Very Fine Gravelly Very Fine Silty Fine Sand	3.80209	3.25603	0.252152	0.786093	Very Fine Sand	Very Poorly Sorted	Fine Skewed	Platykurtic	0.00800904	0.637662	0.354329
S05F_09	Trimodal, Very Poorly Sorted	Gravelly Muddy Sand	Very Fine Gravelly Very Fine Silty Medium Sand	3.31699	3.61288	0.311348	0.814917	Very Fine Sand	Very Poorly Sorted	Very Fine Skewed	Platykurtic	0.0821517	0.620573	0.297275
S05F_10	Trimodal, Very Poorly Sorted	Gravelly Muddy Sand	Very Fine Gravelly Very Fine Silty Medium Sand	3.06561	3.46025	0.340994	1.14396	Very Fine Sand	Very Poorly Sorted	Very Fine Skewed	Leptokurtic	0.0825055	0.673358	0.244137
S05F_15	Bimodal, Very Poorly Sorted	Gravelly Muddy Sand	Very Fine Gravelly Very Fine Silty Very Fine Sand	3.2921	3.36627	0.255419	1.26389	Very Fine Sand	Very Poorly Sorted	Fine Skewed	Leptokurtic	0.0700022	0.689939	0.240059
S05F_16	Bimodal, Very Poorly Sorted	Gravelly Muddy Sand	Very Fine Gravelly Very Fine Silty Fine Sand	3.22112	3.4531	0.245125	1.32344	Very Fine Sand	Very Poorly Sorted	Fine Skewed	Leptokurtic	0.0860687	0.696338	0.217593
S05F_19	Trimodal, Very Poorly Sorted	Gravelly Muddy Sand	Very Fine Gravelly Very Fine Silty Very Fine Sand	3.6985	3.6671	0.21335	0.575453	Very Fine Sand	Very Poorly Sorted	Fine Skewed	Very Platykurtic	0.0799606	0.661776	0.258264
S05F_20	Bimodal, Very Poorly Sorted	Slightly Gravelly Muddy Sand	Slightly Very Fine Gravelly Very Fine Silty Very Fine Sand	3.30722	3.1234	0.267901	1.10962	Very Fine Sand	Very Poorly Sorted	Fine Skewed	Mesokurtic	0.0397001	0.694038	0.266262
S05F_21	Bimodal, Very Poorly Sorted	Gravelly Muddy Sand	Very Fine Gravelly Very Fine Silty Fine Sand	3.08648	3.24605	0.292805	1.2328	Very Fine Sand	Very Poorly Sorted	Fine Skewed	Leptokurtic	0.0667006	0.690914	0.242386
S05F_22	Unimodal, Very Poorly Sorted	Muddy Sand	Medium Silty Very Fine Sand	3.58491	2.01548	0.186028	1.3668	Very Fine Sand	Very Poorly Sorted	Fine Skewed	Leptokurtic	0	0.72338	0.27662
