# Supplementary material for: Dataset showing the abundance and distribution of benthic foraminifera in relation to marine sediment parameters from western Arabian Gulf
Source: Data Brief. 2019 Dec 17;28:105014. doi: 10.1016/j.dib.2019.105014 (PMC6948127; doi:10.1016/j.dib.2019.105014)
Supplement: Multimedia component 7 [file mmc7.xlsx]

## Sheet: Appendix 1-7
	Measured Physicochemical parameters
Stations	Depth (m)	Temperature (oC)	Salinity (psu)	PH	Turbidity	DO (mg/L)
S05F_01	42	32.18	40.81	8.17	1.5	5.94
S05F_02	42.5	32.17	40.55	8.09	1.7	5.95
S05F_03	49.3	32.53	39.59	7.98	1.5	5.8
S05F_04	47	32.56	39.57	7.99	1.5	5.8
S05F_06	23	29.74	41.72	8.15	0.8	6.62
S05F_07	44.6	32.7	39.71	8.12	1.3	5.77
S05F_08	43.9	32.73	39.7	8.15	1.2	5.67
S05F_09	44.8	32.73	39.62	8.12	1.2	5.83
S05F_10	8.7	33.15	42.88	8.04	1.2	5.65
S05F_11	9.2	33.59	42.87	8.03	1.5	5.33
S05F_12	5.7	33.69	42.64	8.17	1.2	5.86
S05F_13	46.2	31.76	40.32	8.24	1.9	5.92
S05F_14	57.8	31.78	40.33	8.25	1.8	6.18
S05F_15	41.9	31.94	40.12	8.19	1.2	6.3
S05F_16	51.6	31.95	40.12	8.21	1	5.96
S05F_17	19.1	31.95	40.13	8.2	0.9	6.26
S05F_18	19.9	31.35	40.21	8.16	1.7	5.97
S05F_19	22.1	31.36	40.22	8.17	1.8	5.99
S05F_20	54.2	31.85	40.13	8.14	1.2	6.08
S05F_21	52.5	31.86	40.14	8.16	2	6.7
S05F_22	57.6	31.87	40.11	8.11	1.2	6.69
S05F_23	23.4	31.48	40.95	8.23	1.3	6.14
S05F_24	17.1	31.48	40.96	8.2	2.1	6.14
S05F_25	60.2	31.91	40.2	8.14	0.9	6.14
S05F_26	57.2	31.93	40.2	8.16	0.8	6.16
S05F_27	40.2	31.93	40.19	8.17	1.2	6.15
S05F_28	37.4	32.53	40.32	8.15	1.2	5.88
S05F_29	35.9	32.53	40.35	8.16	1.8	5.89
S05F_30	37.8	32.53	40.34	8.15	0.8	5.92
